# Supplementary material for: Phylogeny and source climate impact seed dormancy and germination of restoration-relevant forb species
Source: PLoS One. 2018 Feb 5;13(2):e0191931. doi: 10.1371/journal.pone.0191931 (PMC5798788; doi:10.1371/journal.pone.0191931)
Supplement: S1 Dataset — (XLSX) [file pone.0191931.s001.xlsx]

## Sheet: cum_data_exp1
ID	Species	Population	Region	State	Replicate	Strat Length	Strat Temp	Strat Treat	Inc Temp	TreatID	%Viability	2016-01-22	2016-01-24	2016-01-26	2016-01-28	2016-01-30	2016-02-01	2016-02-03	2016-02-05	2016-02-07	2016-02-09	2016-02-11	2016-02-13	2016-02-15	2016-02-17	2016-02-19	2016-02-21	2016-02-23	2016-02-25	2016-02-27	2016-02-29	2016-03-02	2016-03-04	2016-03-06	2016-03-08	2016-03-10	2016-03-12	2016-03-14	2016-03-16	2016-03-18	2016-03-20	2016-03-22	2016-03-24	2016-03-26	Total Germ	Viable	Dead	Total Viable	VAG
HEMU1-1(1)	Heliomeris multiflora	AZ	Flagstaff	AZ	1	8	3	8wks, 3C	20/10	8w (3C), 20/10C	90	0	0	0	0	0	0	0	0	0	0	0	0	0	0	0	0	0	0	0	0	0	0	0	0	0	2	2	2	2	2	3	3	3	3	16	6	19	0.16
HEMU1-2(1)	Heliomeris multiflora	AZ	Flagstaff	AZ	2	8	3	8wks, 3C	20/10	8w (3C), 20/10C	90	0	0	0	0	0	0	0	0	0	0	0	0	0	0	0	0	0	0	0	0	0	0	0	0	1	3	3	3	3	3	3	4	5	5	14	6	19	0.26
HEMU1-3(1)	Heliomeris multiflora	AZ	Flagstaff	AZ	3	8	3	8wks, 3C	20/10	8w (3C), 20/10C	90	0	0	0	0	0	0	0	0	0	0	0	0	0	0	0	0	0	0	0	0	0	0	0	0	0	0	0	0	1	1	1	1	2	2	17	6	19	0.11
HEMU1-4(1)	Heliomeris multiflora	AZ	Flagstaff	AZ	4	8	3	8wks, 3C	20/10	8w (3C), 20/10C	90	0	0	0	0	0	0	0	0	0	0	0	0	0	0	0	0	0	0	0	0	0	0	0	0	0	0	0	1	2	2	2	2	2	2	15	8	17	0.12
HEMU1-5(1)	Heliomeris multiflora	AZ	Flagstaff	AZ	1	8	3	8wks, 3C	25/15	8w (3C), 25/15C	90	0	0	0	0	0	0	0	0	0	0	0	0	0	0	0	0	0	0	0	0	0	0	0	0	0	4	5	5	7	7	7	9	9	9	7	9	16	0.56
HEMU1-6(1)	Heliomeris multiflora	AZ	Flagstaff	AZ	2	8	3	8wks, 3C	25/15	8w (3C), 25/15C	90	0	0	0	0	0	0	0	0	0	0	0	0	0	0	0	0	0	0	0	0	0	0	0	0	0	0	3	7	7	7	7	7	7	7	9	9	16	0.44
HEMU1-7(1)	Heliomeris multiflora	AZ	Flagstaff	AZ	3	8	3	8wks, 3C	25/15	8w (3C), 25/15C	90	0	0	0	0	0	0	0	0	0	0	0	0	0	0	0	0	0	0	0	0	0	0	0	0	1	2	4	6	6	6	6	6	6	6	14	5	20	0.3
HEMU1-8(1)	Heliomeris multiflora	AZ	Flagstaff	AZ	4	8	3	8wks, 3C	25/15	8w (3C), 25/15C	90	0	0	0	0	0	0	0	0	0	0	0	0	0	0	0	0	0	0	0	0	0	0	0	0	3	7	9	9	9	9	9	9	9	9	6	10	15	0.6
HEMU2-1(1)	Heliomeris multiflora	CO	Ouray	CO	1	8	3	8wks, 3C	20/10	8w (3C), 20/10C	96	0	0	0	0	0	0	0	0	0	0	0	0	0	0	0	1	3	3	3	5	5	6	7	8	11	11	11	11	11	11	11	11	11	11	0	13	11	1
HEMU2-2(1)	Heliomeris multiflora	CO	Ouray	CO	2	8	3	8wks, 3C	20/10	8w (3C), 20/10C	96	0	1	2	2	2	2	2	2	2	2	2	4	4	4	6	6	7	8	10	11	13	13	15	18	22	22	22	22	22	22	22	22	22	22	3	1	25	0.88
HEMU2-3(1)	Heliomeris multiflora	CO	Ouray	CO	3	8	3	8wks, 3C	20/10	8w (3C), 20/10C	96	0	0	0	0	0	0	0	1	1	3	3	3	4	4	4	4	5	6	6	7	7	10	13	16	21	21	24	24	24	24	24	24	24	24	1	0	25	0.96
HEMU2-4(1)	Heliomeris multiflora	CO	Ouray	CO	4	8	3	8wks, 3C	20/10	8w (3C), 20/10C	96	0	0	1	1	1	1	2	2	2	2	2	3	3	3	4	5	6	8	11	13	13	14	14	15	19	19	19	19	19	19	19	19	19	19	3	3	22	0.86
HEMU2-5(1)	Heliomeris multiflora	CO	Ouray	CO	1	8	3	8wks, 3C	25/15	8w (3C), 25/15C	96	0	0	0	0	0	0	0	0	0	0	1	2	2	4	4	7	7	9	10	10	12	12	12	15	24	24	24	24	24	24	24	24	24	24	1	1	25	0.96
HEMU2-6(1)	Heliomeris multiflora	CO	Ouray	CO	2	8	3	8wks, 3C	25/15	8w (3C), 25/15C	96	0	0	1	1	2	2	2	2	2	2	3	3	4	4	5	5	5	5	9	10	10	11	12	12	22	22	22	22	22	22	22	22	22	22	3	3	25	0.85
HEMU2-7(1)	Heliomeris multiflora	CO	Ouray	CO	3	8	3	8wks, 3C	25/15	8w (3C), 25/15C	96	0	2	3	3	3	3	3	3	3	4	4	5	5	6	6	6	6	7	9	9	10	12	14	15	20	21	21	21	21	21	21	21	21	21	1	3	22	0.95
HEMU2-8(1)	Heliomeris multiflora	CO	Ouray	CO	4	8	3	8wks, 3C	25/15	8w (3C), 25/15C	96	0	0	0	0	0	2	2	3	3	3	3	5	5	5	6	9	9	9	11	11	12	12	13	15	22	22	22	22	22	22	22	22	22	22	0	5	22	1
HEMU3-1(1)	Heliomeris multiflora	NM	Organ	NM	1	8	3	8wks, 3C	20/10	8w (3C), 20/10C	96	0	0	0	3	3	3	3	4	4	8	10	12	13	13	13	14	15	16	17	20	20	20	20	21	22	22	22	22	22	22	22	22	22	22	1	2	23	0.96
HEMU3-2(1)	Heliomeris multiflora	NM	Organ	NM	2	8	3	8wks, 3C	20/10	8w (3C), 20/10C	96	1	1	1	1	1	2	2	2	4	5	8	10	12	12	13	14	15	16	20	21	21	21	21	21	24	25	25	25	25	25	25	25	25	25	0	1	25	1
HEMU3-3(1)	Heliomeris multiflora	NM	Organ	NM	3	8	3	8wks, 3C	20/10	8w (3C), 20/10C	96	1	1	1	1	2	2	2	2	2	3	4	9	9	13	15	15	17	17	21	23	23	23	23	23	23	23	23	23	23	23	23	23	23	23	0	2	23	1
HEMU3-4(1)	Heliomeris multiflora	NM	Organ	NM	4	8	3	8wks, 3C	20/10	8w (3C), 20/10C	96	1	1	1	1	3	3	5	6	6	7	10	11	15	15	16	17	17	19	19	20	20	21	21	21	23	23	23	23	23	23	23	23	23	23	1	1	24	0.96
HEMU3-5(1)	Heliomeris multiflora	NM	Organ	NM	1	8	3	8wks, 3C	25/15	8w (3C), 25/15C	96	1	1	1	1	1	1	2	2	7	8	8	12	12	12	12	13	13	14	14	14	14	14	16	18	19	19	19	19	19	19	19	19	20	20	1	4	21	0.95
HEMU3-6(1)	Heliomeris multiflora	NM	Organ	NM	2	8	3	8wks, 3C	25/15	8w (3C), 25/15C	96	0	0	0	0	1	1	1	1	1	6	10	11	12	12	12	12	16	16	16	16	17	17	19	20	23	23	23	23	23	23	23	23	23	23	0	2	23	1
HEMU3-7(1)	Heliomeris multiflora	NM	Organ	NM	3	8	3	8wks, 3C	25/15	8w (3C), 25/15C	96	0	0	0	0	0	0	0	2	4	5	5	9	11	11	11	12	12	12	12	13	15	15	17	18	21	21	22	22	22	22	22	22	22	22	0	4	22	1
HEMU3-8(1)	Heliomeris multiflora	NM	Organ	NM	4	8	3	8wks, 3C	25/15	8w (3C), 25/15C	96	1	1	1	1	4	4	4	4	6	8	12	14	16	16	16	16	16	18	20	20	20	22	23	23	24	24	24	24	24	24	24	24	24	24	0	1	24	1
HEVI1-1(1)	Heterotheca villosa	UT	Rio Mesa	UT	1	8	3	8wks, 3C	20/10	8w (3C), 20/10C	80	2	2	2	2	3	3	5	5	5	5	6	7	8	8	8	8	8	8	8	8	8	8	8	8	17	17	18	18	18	18	18	18	18	18	1	6	19	0.95
HEVI1-2(1)	Heterotheca villosa	UT	Rio Mesa	UT	2	8	3	8wks, 3C	20/10	8w (3C), 20/10C	80	0	3	4	4	4	4	4	4	4	4	6	6	6	6	6	6	7	7	7	7	7	7	7	7	19	22	22	22	22	22	22	22	22	22	0	3	22	1
HEVI1-3(1)	Heterotheca villosa	UT	Rio Mesa	UT	3	8	3	8wks, 3C	20/10	8w (3C), 20/10C	80	0	2	3	3	3	3	4	4	4	4	4	4	4	4	4	4	4	4	4	4	4	4	4	4	12	15	15	15	15	15	15	15	15	15	1	9	16	0.94
HEVI1-4(1)	Heterotheca villosa	UT	Rio Mesa	UT	4	8	3	8wks, 3C	20/10	8w (3C), 20/10C	80	1	3	4	4	5	7	7	8	8	8	9	9	9	9	9	9	9	9	9	9	9	9	9	9	23	23	24	24	24	24	24	24	24	24	0	3	24	1
HEVI1-5(1)	Heterotheca villosa	UT	Rio Mesa	UT	1	8	3	8wks, 3C	25/15	8w (3C), 25/15C	80	4	5	5	6	6	6	6	6	6	6	6	6	6	6	6	6	6	6	6	6	6	6	7	7	20	20	20	20	20	20	20	20	20	20	2	4	22	0.91
HEVI1-6(1)	Heterotheca villosa	UT	Rio Mesa	UT	2	8	3	8wks, 3C	25/15	8w (3C), 25/15C	80	3	3	3	3	3	4	4	4	5	5	5	6	7	8	8	8	8	8	8	8	8	8	8	8	17	18	18	18	18	19	19	19	19	19	2	3	21	0.9
HEVI1-7(1)	Heterotheca villosa	UT	Rio Mesa	UT	3	8	3	8wks, 3C	25/15	8w (3C), 25/15C	80	2	2	2	2	2	3	3	3	3	4	5	5	5	5	5	5	5	5	5	6	6	6	6	6	17	18	18	18	18	18	18	18	18	18	4	3	22	0.82
HEVI1-8(1)	Heterotheca villosa	UT	Rio Mesa	UT	4	8	3	8wks, 3C	25/15	8w (3C), 25/15C	80	0	1	1	1	1	2	2	2	2	2	2	3	4	4	4	4	4	4	4	4	4	4	4	4	23	23	23	23	23	23	23	23	23	23	1	1	24	0.96
HEVI2-1(1)	Heterotheca villosa	AZ	Flagstaff	AZ	1	8	3	8wks, 3C	20/10	8w (3C), 20/10C	96	1	1	1	1	1	1	1	2	2	2	2	2	4	4	4	4	4	4	4	4	4	4	4	4	14	16	17	17	17	18	18	18	18	18	1	7	19	0.95
HEVI2-2(1)	Heterotheca villosa	AZ	Flagstaff	AZ	2	8	3	8wks, 3C	20/10	8w (3C), 20/10C	96	3	3	3	3	4	4	4	4	4	4	4	5	5	5	5	5	5	5	5	5	5	6	6	6	17	19	20	20	21	21	21	21	21	21	3	1	24	0.88
HEVI2-3(1)	Heterotheca villosa	AZ	Flagstaff	AZ	3	8	3	8wks, 3C	20/10	8w (3C), 20/10C	96	5	6	7	9	9	9	9	9	9	9	9	9	9	9	10	10	10	10	10	10	10	12	12	12	19	22	22	22	22	22	22	22	22	22	1	2	23	0.96
HEVI2-4(1)	Heterotheca villosa	AZ	Flagstaff	AZ	4	8	3	8wks, 3C	20/10	8w (3C), 20/10C	96	4	4	4	5	6	6	6	6	6	6	6	6	6	6	6	6	6	6	7	7	7	7	7	7	20	21	21	21	21	21	21	21	21	21	1	3	22	0.95
HEVI2-5(1)	Heterotheca villosa	AZ	Flagstaff	AZ	1	8	3	8wks, 3C	25/15	8w (3C), 25/15C	96	4	5	5	5	5	5	5	5	5	5	5	6	6	6	6	7	8	8	8	9	9	9	9	9	13	13	13	13	13	13	13	13	13	13	1	10	14	0.93
HEVI2-6(1)	Heterotheca villosa	AZ	Flagstaff	AZ	2	8	3	8wks, 3C	25/15	8w (3C), 25/15C	96	3	3	3	3	4	4	4	4	4	4	4	5	5	5	5	5	5	5	5	5	5	5	5	5	17	20	20	20	20	21	21	21	21	21	2	2	23	0.91
HEVI2-7(1)	Heterotheca villosa	AZ	Flagstaff	AZ	3	8	3	8wks, 3C	25/15	8w (3C), 25/15C	96	2	5	6	6	6	6	6	6	6	6	8	11	12	12	12	12	12	12	12	12	12	12	12	12	21	21	21	21	21	21	21	21	21	21	1	4	22	0.95
HEVI2-8(1)	Heterotheca villosa	AZ	Flagstaff	AZ	4	8	3	8wks, 3C	25/15	8w (3C), 25/15C	96	5	6	7	7	8	9	9	9	9	10	10	11	11	11	12	12	12	12	12	12	12	13	13	13	20	20	20	20	20	20	20	20	20	20	1	3	21	0.95
HEVI3-1(1)	Heterotheca villosa	NM	Salinas	NM	1	8	3	8wks, 3C	20/10	8w (3C), 20/10C	51	0	0	0	0	0	0	0	0	0	0	0	0	0	0	0	0	1	1	1	1	1	1	1	1	4	7	12	12	13	13	13	14	14	14	0	11	14	1
HEVI3-2(1)	Heterotheca villosa	NM	Salinas	NM	2	8	3	8wks, 3C	20/10	8w (3C), 20/10C	51	0	0	0	0	0	0	0	0	0	0	0	0	0	0	0	0	0	0	0	0	0	0	0	0	0	2	3	4	4	5	5	5	5	5	0	19	5	1
HEVI3-3(1)	Heterotheca villosa	NM	Salinas	NM	3	8	3	8wks, 3C	20/10	8w (3C), 20/10C	51	0	0	0	0	0	0	0	0	0	0	0	0	0	0	0	0	0	0	0	0	0	0	0	0	0	5	7	7	7	7	8	8	8	8	0	17	8	1
HEVI3-4(1)	Heterotheca villosa	NM	Salinas	NM	4	8	3	8wks, 3C	20/10	8w (3C), 20/10C	51	0	0	0	0	0	0	0	0	0	1	1	1	1	1	1	1	1	1	1	1	1	1	1	1	2	3	6	6	8	9	9	9	9	9	0	16	9	1
HEVI3-5(1)	Heterotheca villosa	NM	Salinas	NM	1	8	3	8wks, 3C	25/15	8w (3C), 25/15C	51	0	0	0	0	0	0	0	1	1	1	1	1	1	1	1	1	1	1	1	1	1	1	1	1	4	4	6	7	7	8	8	8	8	8	0	17	8	1
HEVI3-6(1)	Heterotheca villosa	NM	Salinas	NM	2	8	3	8wks, 3C	25/15	8w (3C), 25/15C	51	0	0	0	0	0	0	0	1	1	1	1	1	1	1	1	1	1	1	1	2	2	2	2	2	2	5	6	8	9	10	10	10	10	10	0	15	10	1
HEVI3-7(1)	Heterotheca villosa	NM	Salinas	NM	3	8	3	8wks, 3C	25/15	8w (3C), 25/15C	51	0	0	0	0	0	0	0	0	0	0	0	0	0	0	0	0	0	0	0	0	0	0	0	0	0	2	2	3	3	5	5	5	5	5	1	19	6	0.83
HEVI3-8(1)	Heterotheca villosa	NM	Salinas	NM	4	8	3	8wks, 3C	25/15	8w (3C), 25/15C	51	0	0	0	0	0	0	0	0	0	0	0	0	0	0	0	0	0	0	0	0	0	0	0	0	1	2	3	4	4	4	4	4	4	4	0	21	4	1
MACA1-1(1)	Machaeranthera canescens	UT1	San Juan	UT	1	8	3	8wks, 3C	20/10	8w (3C), 20/10C	91	0	0	1	1	1	1	1	1	1	2	2	2	2	2	2	2	2	2	2	2	2	2	2	3	13	18	18	20	20	20	20	20	20	20	2	3	22	0.91
MACA1-2(1)	Machaeranthera canescens	UT1	San Juan	UT	2	8	3	8wks, 3C	20/10	8w (3C), 20/10C	91	0	0	0	0	0	0	0	0	0	0	0	1	1	1	1	1	2	2	2	2	2	3	3	3	11	17	17	17	17	18	18	18	18	18	5	2	23	0.78
MACA1-3(1)	Machaeranthera canescens	UT1	San Juan	UT	3	8	3	8wks, 3C	20/10	8w (3C), 20/10C	91	0	0	0	0	0	0	0	0	0	0	0	0	0	0	0	0	0	0	0	0	0	0	0	0	1	1	1	1	1	1	1	1	1	1	1	0	2	0.5
MACA1-4(1)	Machaeranthera canescens	UT1	San Juan	UT	4	8	3	8wks, 3C	20/10	8w (3C), 20/10C	91	0	0	0	0	0	0	0	1	1	1	1	1	1	1	1	1	1	2	2	2	2	2	2	3	8	17	19	19	19	20	20	20	20	20	4	1	24	0.83
MACA1-5(1)	Machaeranthera canescens	UT1	San Juan	UT	1	8	3	8wks, 3C	25/15	8w (3C), 25/15C	91	0	0	0	0	0	0	0	0	0	0	0	0	0	0	0	1	1	1	1	1	1	1	1	1	18	19	19	19	19	19	19	19	19	19	0	7	19	1
MACA1-6(1)	Machaeranthera canescens	UT1	San Juan	UT	2	8	3	8wks, 3C	25/15	8w (3C), 25/15C	91	0	0	0	0	0	0	0	0	0	0	0	0	0	0	0	1	1	1	1	1	1	1	1	3	20	20	20	20	20	21	21	22	22	22	1	2	23	0.96
MACA1-7(1)	Machaeranthera canescens	UT1	San Juan	UT	3	8	3	8wks, 3C	25/15	8w (3C), 25/15C	91	0	0	0	0	0	0	0	0	0	0	0	0	1	2	2	2	2	3	3	3	4	4	4	4	20	20	20	20	20	20	20	20	20	20	0	5	20	1
MACA1-8(1)	Machaeranthera canescens	UT1	San Juan	UT	4	8	3	8wks, 3C	25/15	8w (3C), 25/15C	91	0	0	0	0	0	0	0	0	0	0	0	0	0	0	0	0	0	0	0	0	0	0	0	2	22	22	22	22	22	22	22	22	22	22	0	3	22	1
MACA2-1(1)	Machaeranthera canescens	UT2	Escalante	UT	1	8	3	8wks, 3C	20/10	8w (3C), 20/10C	96	1	2	2	4	4	4	4	4	5	5	5	7	7	7	7	7	7	8	8	8	8	8	8	8	15	20	22	22	22	22	22	22	22	22	1	2	23	0.96
MACA2-2(1)	Machaeranthera canescens	UT2	Escalante	UT	2	8	3	8wks, 3C	20/10	8w (3C), 20/10C	96	0	1	1	1	2	2	2	2	2	2	2	2	2	3	3	4	4	4	4	4	4	4	4	4	15	16	16	16	16	17	17	17	17	17	7	1	24	0.71
MACA2-3(1)	Machaeranthera canescens	UT2	Escalante	UT	3	8	3	8wks, 3C	20/10	8w (3C), 20/10C	96	0	0	0	2	3	3	4	4	4	4	4	6	6	6	6	6	6	6	6	7	7	7	7	7	22	22	22	22	22	22	22	22	22	22	2	1	24	0.92
MACA2-4(1)	Machaeranthera canescens	UT2	Escalante	UT	4	8	3	8wks, 3C	20/10	8w (3C), 20/10C	96	1	1	1	1	1	1	2	2	2	2	2	2	2	2	2	2	2	2	2	2	2	2	2	2	18	20	20	20	21	21	21	21	21	21	0	4	21	1
MACA2-5(1)	Machaeranthera canescens	UT2	Escalante	UT	1	8	3	8wks, 3C	25/15	8w (3C), 25/15C	96	2	4	4	4	4	4	4	4	4	4	4	4	4	4	4	4	4	4	4	4	4	4	4	4	23	23	23	23	23	23	23	23	23	23	0	6	23	1
MACA2-6(1)	Machaeranthera canescens	UT2	Escalante	UT	2	8	3	8wks, 3C	25/15	8w (3C), 25/15C	96	1	1	1	1	1	1	1	1	2	2	2	2	2	2	2	2	2	2	2	2	2	2	2	2	24	24	24	24	24	24	24	24	24	24	0	3	24	1
MACA2-7(1)	Machaeranthera canescens	UT2	Escalante	UT	3	8	3	8wks, 3C	25/15	8w (3C), 25/15C	96	1	1	1	2	2	2	2	2	2	2	3	3	3	3	3	3	3	3	3	3	3	3	3	3	21	21	21	21	21	21	21	21	21	21	1	6	22	0.95
MACA2-8(1)	Machaeranthera canescens	UT2	Escalante	UT	4	8	3	8wks, 3C	25/15	8w (3C), 25/15C	96	1	2	2	2	2	3	3	3	3	3	3	5	6	7	7	7	7	7	7	7	7	7	7	7	24	24	25	25	25	25	25	25	25	25	0	2	25	1
MACA3-1(1)	Machaeranthera canescens	AZ	Flagstaff	AZ	1	8	3	8wks, 3C	20/10	8w (3C), 20/10C	98	0	0	0	0	0	0	0	0	0	1	1	1	2	2	2	2	2	2	2	2	2	2	3	3	13	16	17	17	17	17	17	17	17	17	2	6	19	0.89
MACA3-2(1)	Machaeranthera canescens	AZ	Flagstaff	AZ	2	8	3	8wks, 3C	20/10	8w (3C), 20/10C	98	1	1	1	1	1	1	1	1	1	1	1	1	1	1	1	1	1	1	1	1	2	3	3	3	14	21	22	22	22	23	24	24	24	24	0	1	24	1
MACA3-3(1)	Machaeranthera canescens	AZ	Flagstaff	AZ	3	8	3	8wks, 3C	20/10	8w (3C), 20/10C	98	0	0	0	0	0	0	0	0	0	0	0	0	0	0	0	0	0	0	1	1	1	1	1	1	18	22	22	22	23	23	23	23	23	23	1	1	24	0.96
MACA3-4(1)	Machaeranthera canescens	AZ	Flagstaff	AZ	4	8	3	8wks, 3C	20/10	8w (3C), 20/10C	98	0	0	0	0	0	0	0	0	0	0	0	0	1	2	2	2	2	2	2	2	2	3	3	3	21	24	24	24	24	24	24	24	24	24	1	1	25	0.96
MACA3-5(1)	Machaeranthera canescens	AZ	Flagstaff	AZ	1	8	3	8wks, 3C	25/15	8w (3C), 25/15C	98	0	0	0	0	0	0	0	0	0	1	1	1	1	1	2	2	2	2	2	2	2	2	2	2	23	23	23	24	24	25	25	25	25	25	0	0	25	0.96
MACA3-6(1)	Machaeranthera canescens	AZ	Flagstaff	AZ	2	8	3	8wks, 3C	25/15	8w (3C), 25/15C	98	0	0	0	0	0	0	0	0	0	0	0	0	0	1	1	1	1	1	1	1	2	2	2	3	24	24	24	24	24	24	24	24	24	24	0	4	24	1
MACA3-7(1)	Machaeranthera canescens	AZ	Flagstaff	AZ	3	8	3	8wks, 3C	25/15	8w (3C), 25/15C	98	0	0	0	0	0	0	0	0	0	0	0	0	0	0	1	2	2	2	2	3	3	6	6	7	24	24	24	24	24	24	24	24	25	25	0	7	25	1
MACA3-8(1)	Machaeranthera canescens	AZ	Flagstaff	AZ	4	8	3	8wks, 3C	25/15	8w (3C), 25/15C	98	0	0	0	0	0	0	0	0	0	0	0	0	0	0	0	0	0	0	0	0	0	0	0	1	23	24	24	24	24	24	24	24	24	24	0	2	24	1
MACA5-1(1)	Machaeranthera canescens	NM	Mogollon	NM	1	8	3	8wks, 3C	20/10	8w (3C), 20/10C	98	2	2	2	2	2	2	5	5	6	6	6	7	7	11	12	13	15	16	16	18	18	20	20	21	21	23	23	23	23	23	23	23	23	23	0	1	23	1
MACA5-2(1)	Machaeranthera canescens	NM	Mogollon	NM	2	8	3	8wks, 3C	20/10	8w (3C), 20/10C	98	4	4	4	4	4	4	5	9	9	10	10	13	14	14	14	16	16	19	19	19	20	20	20	20	24	24	24	25	25	25	25	25	25	25	0	0	25	1
MACA5-3(1)	Machaeranthera canescens	NM	Mogollon	NM	3	8	3	8wks, 3C	20/10	8w (3C), 20/10C	98	1	2	2	2	2	4	4	4	5	5	5	6	7	9	9	11	12	13	15	17	17	19	20	21	23	25	25	25	25	25	25	25	25	25	0	0	25	1
MACA5-4(1)	Machaeranthera canescens	NM	Mogollon	NM	4	8	3	8wks, 3C	20/10	8w (3C), 20/10C	98	2	2	2	2	2	6	8	9	11	11	14	15	18	18	19	19	20	22	23	23	23	23	23	23	24	24	24	24	24	24	25	25	25	25	0	0	25	1
MACA5-5(1)	Machaeranthera canescens	NM	Mogollon	NM	1	8	3	8wks, 3C	25/15	8w (3C), 25/15C	98	2	2	4	4	4	5	6	6	6	8	8	11	13	14	14	17	18	18	18	22	24	25	25	25	25	25	25	25	25	25	25	25	25	25	0	0	25	1
MACA5-6(1)	Machaeranthera canescens	NM	Mogollon	NM	2	8	3	8wks, 3C	25/15	8w (3C), 25/15C	98	1	1	2	2	2	3	3	4	4	7	7	10	10	14	16	18	18	19	21	23	23	23	24	24	24	24	24	25	25	25	25	25	25	25	0	0	25	1
MACA5-7(1)	Machaeranthera canescens	NM	Mogollon	NM	3	8	3	8wks, 3C	25/15	8w (3C), 25/15C	98	1	1	1	1	1	3	3	4	7	7	8	8	11	11	11	13	15	17	18	20	21	22	23	23	25	25	25	25	25	25	25	25	25	25	0	0	25	1
MACA5-8(1)	Machaeranthera canescens	NM	Mogollon	NM	4	8	3	8wks, 3C	25/15	8w (3C), 25/15C	98	1	1	1	1	1	1	1	2	2	3	3	3	4	8	9	10	11	13	14	15	17	19	21	21	24	24	24	24	24	24	24	24	24	24	0	0	24	1
MATA1-1(1)	Machaeranthera tanacetifolia	UT1	Grand	UT	1	8	3	8wks, 3C	20/10	8w (3C), 20/10C	94	0	0	0	0	0	0	0	0	0	0	0	1	1	1	1	1	1	1	1	1	1	2	2	2	4	6	7	8	9	12	12	12	13	13	6	5	19	0.68
MATA1-2(1)	Machaeranthera tanacetifolia	UT1	Grand	UT	2	8	3	8wks, 3C	20/10	8w (3C), 20/10C	94	0	0	0	0	0	0	0	0	0	0	0	0	0	0	0	0	0	0	0	0	0	0	0	0	2	6	8	8	9	9	10	10	10	10	11	4	21	0.48
MATA1-3(1)	Machaeranthera tanacetifolia	UT1	Grand	UT	3	8	3	8wks, 3C	20/10	8w (3C), 20/10C	94	0	0	0	0	0	0	0	0	0	0	0	0	1	1	1	1	1	1	1	1	1	1	1	1	1	3	4	4	5	6	6	6	7	7	11	7	18	0.39
MATA1-4(1)	Machaeranthera tanacetifolia	UT1	Grand	UT	4	8	3	8wks, 3C	20/10	8w (3C), 20/10C	94	0	0	0	0	0	0	0	0	0	0	0	0	0	0	0	0	0	0	0	0	0	0	0	0	0	2	6	7	8	8	10	10	11	11	11	3	22	0.5
MATA1-5(1)	Machaeranthera tanacetifolia	UT1	Grand	UT	1	8	3	8wks, 3C	25/15	8w (3C), 25/15C	94	0	0	0	0	0	0	0	0	0	0	0	0	0	0	0	0	0	1	1	1	1	1	1	1	6	8	8	10	11	14	14	15	15	15	9	2	24	0.63
MATA1-6(1)	Machaeranthera tanacetifolia	UT1	Grand	UT	2	8	3	8wks, 3C	25/15	8w (3C), 25/15C	94	0	0	0	0	0	0	0	0	0	0	0	0	0	0	0	0	0	0	0	1	1	1	1	1	4	6	7	10	10	11	11	13	13	13	5	7	18	0.72
MATA1-7(1)	Machaeranthera tanacetifolia	UT1	Grand	UT	3	8	3	8wks, 3C	25/15	8w (3C), 25/15C	94	0	0	0	0	0	0	0	0	0	0	0	0	0	0	0	1	1	1	1	1	1	1	1	1	4	6	6	6	6	6	7	7	7	7	14	5	21	0.33
MATA1-8(1)	Machaeranthera tanacetifolia	UT1	Grand	UT	4	8	3	8wks, 3C	25/15	8w (3C), 25/15C	94	0	0	0	0	0	0	0	0	0	0	0	0	0	0	0	0	0	0	0	0	1	1	2	2	8	8	8	10	12	15	16	16	16	16	3	6	19	0.84
MATA2-1(1)	Machaeranthera tanacetifolia	UT2	Garfield	UT	1	8	3	8wks, 3C	20/10	8w (3C), 20/10C	80	0	0	0	0	0	0	0	0	0	0	0	0	0	0	0	0	0	0	0	0	0	0	0	0	1	5	8	9	9	12	12	12	12	12	4	9	16	0.75
MATA2-2(1)	Machaeranthera tanacetifolia	UT2	Garfield	UT	2	8	3	8wks, 3C	20/10	8w (3C), 20/10C	80	0	0	0	0	0	0	0	0	0	0	0	0	0	0	0	0	0	0	0	0	0	0	1	1	2	6	8	9	11	11	11	12	12	12	9	4	21	0.57
MATA2-3(1)	Machaeranthera tanacetifolia	UT2	Garfield	UT	3	8	3	8wks, 3C	20/10	8w (3C), 20/10C	80	0	0	0	0	0	0	0	0	0	0	0	0	0	0	0	0	0	0	0	0	0	0	0	0	4	4	9	9	9	10	10	11	11	11	8	5	19	0.58
MATA2-4(1)	Machaeranthera tanacetifolia	UT2	Garfield	UT	4	8	3	8wks, 3C	20/10	8w (3C), 20/10C	80	0	0	0	0	0	0	0	0	0	0	0	0	0	0	0	0	0	0	0	0	0	0	0	0	0	2	6	12	12	13	13	15	16	16	0	9	16	1
MATA2-5(1)	Machaeranthera tanacetifolia	UT2	Garfield	UT	1	8	3	8wks, 3C	25/15	8w (3C), 25/15C	80	0	0	0	0	0	0	0	0	0	0	0	0	0	0	0	0	0	0	0	0	0	0	0	0	4	4	7	8	8	8	9	9	9	9	1	14	10	0.9
MATA2-6(1)	Machaeranthera tanacetifolia	UT2	Garfield	UT	2	8	3	8wks, 3C	25/15	8w (3C), 25/15C	80	0	0	0	0	0	0	0	0	0	0	0	0	0	0	0	0	0	0	0	0	0	0	0	1	10	12	13	14	14	14	15	15	15	15	1	9	16	0.94
MATA2-7(1)	Machaeranthera tanacetifolia	UT2	Garfield	UT	3	8	3	8wks, 3C	25/15	8w (3C), 25/15C	80	0	0	0	0	0	0	0	0	0	0	0	0	0	0	0	0	0	0	0	0	0	0	0	0	10	13	14	14	14	14	14	14	14	14	7	4	21	0.67
MATA2-8(1)	Machaeranthera tanacetifolia	UT2	Garfield	UT	4	8	3	8wks, 3C	25/15	8w (3C), 25/15C	80	0	0	0	0	0	0	0	0	0	0	0	0	0	0	0	0	0	0	0	0	0	0	0	0	9	15	15	15	15	15	16	16	16	16	5	4	21	0.76
MATA4-1(1)	Machaeranthera tanacetifolia	NM1	Pleasanton	NM	1	8	3	8wks, 3C	20/10	8w (3C), 20/10C	94	13	13	13	13	13	13	13	13	13	14	15	15	15	15	15	15	15	15	15	15	15	15	15	15	15	16	18	18	19	19	19	20	20	20	4	1	24	0.83
MATA4-2(1)	Machaeranthera tanacetifolia	NM1	Pleasanton	NM	2	8	3	8wks, 3C	20/10	8w (3C), 20/10C	94	17	17	17	17	17	17	17	17	17	18	18	18	19	20	20	20	20	21	21	21	21	21	21	21	21	21	21	21	21	22	22	22	22	22	3	2	25	0.88
MATA4-3(1)	Machaeranthera tanacetifolia	NM1	Pleasanton	NM	3	8	3	8wks, 3C	20/10	8w (3C), 20/10C	94	14	14	14	14	14	14	16	16	16	16	17	17	17	18	18	18	18	18	18	18	18	18	18	18	18	18	18	18	19	19	19	19	19	19	6	2	25	0.76
MATA4-4(1)	Machaeranthera tanacetifolia	NM1	Pleasanton	NM	4	8	3	8wks, 3C	20/10	8w (3C), 20/10C	94	10	10	12	12	12	12	12	12	12	12	13	13	13	13	13	13	13	13	13	14	14	15	15	15	15	15	15	15	15	15	15	15	15	15	9	2	24	0.63
MATA4-5(1)	Machaeranthera tanacetifolia	NM1	Pleasanton	NM	1	8	3	8wks, 3C	25/15	8w (3C), 25/15C	94	11	11	12	12	12	12	13	13	13	14	14	15	15	15	15	15	15	15	15	15	15	16	16	16	16	16	16	16	16	16	16	16	16	16	7	2	23	0.7
MATA4-6(1)	Machaeranthera tanacetifolia	NM1	Pleasanton	NM	2	8	3	8wks, 3C	25/15	8w (3C), 25/15C	94	11	12	12	13	13	13	14	14	14	14	14	14	14	14	15	15	16	16	16	16	16	16	16	16	16	16	16	16	16	16	16	16	16	16	1	10	17	0.94
MATA4-7(1)	Machaeranthera tanacetifolia	NM1	Pleasanton	NM	3	8	3	8wks, 3C	25/15	8w (3C), 25/15C	94	9	9	10	10	10	10	10	10	11	11	11	11	12	12	12	13	13	13	13	13	13	13	13	13	13	13	13	13	13	13	13	13	13	13	7	6	20	0.65
MATA4-8(1)	Machaeranthera tanacetifolia	NM1	Pleasanton	NM	4	8	3	8wks, 3C	25/15	8w (3C), 25/15C	94	13	13	13	13	13	13	13	14	14	15	15	15	15	15	16	16	16	16	16	16	16	16	16	18	18	18	18	18	18	18	18	18	18	18	0	9	18	1
MATA5-1(1)	Machaeranthera tanacetifolia	NM2	Las Cruces	NM	1	8	3	8wks, 3C	20/10	8w (3C), 20/10C	92	16	18	20	20	22	23	25	25	25	25	25	25	25	25	25	25	25	25	25	25	25	25	25	25	25	25	25	25	25	25	25	25	25	25	0	0	25	1
MATA5-2(1)	Machaeranthera tanacetifolia	NM2	Las Cruces	NM	2	8	3	8wks, 3C	20/10	8w (3C), 20/10C	92	15	18	18	18	20	20	21	21	22	22	23	24	25	25	25	25	25	25	25	25	25	25	25	25	25	25	25	25	25	25	25	25	25	25	0	1	25	1
MATA5-3(1)	Machaeranthera tanacetifolia	NM2	Las Cruces	NM	3	8	3	8wks, 3C	20/10	8w (3C), 20/10C	92	7	9	10	10	13	13	15	15	19	19	21	21	21	21	21	21	21	21	21	21	21	21	21	21	21	21	21	21	21	21	21	21	21	21	0	4	21	1
MATA5-4(1)	Machaeranthera tanacetifolia	NM2	Las Cruces	NM	4	8	3	8wks, 3C	20/10	8w (3C), 20/10C	92	15	16	16	17	21	22	22	22	23	24	24	24	24	24	24	24	24	24	24	24	24	24	24	24	24	24	24	24	24	24	24	24	24	24	0	1	24	1
MATA5-5(1)	Machaeranthera tanacetifolia	NM2	Las Cruces	NM	1	8	3	8wks, 3C	25/15	8w (3C), 25/15C	92	12	17	18	18	19	19	19	20	21	21	21	22	23	23	23	23	23	23	23	23	23	23	23	23	23	23	23	23	23	23	23	23	23	23	0	2	23	1
MATA5-6(1)	Machaeranthera tanacetifolia	NM2	Las Cruces	NM	2	8	3	8wks, 3C	25/15	8w (3C), 25/15C	92	8	9	10	10	13	13	14	18	19	20	21	22	22	22	23	23	23	23	23	23	23	24	24	24	24	24	24	24	24	24	24	24	24	24	0	1	24	1
MATA5-7(1)	Machaeranthera tanacetifolia	NM2	Las Cruces	NM	3	8	3	8wks, 3C	25/15	8w (3C), 25/15C	92	15	15	15	15	16	16	16	17	17	19	20	20	20	21	22	22	23	23	23	23	23	23	23	23	24	24	24	24	24	24	24	24	24	24	0	2	24	1
MATA5-8(1)	Machaeranthera tanacetifolia	NM2	Las Cruces	NM	4	8	3	8wks, 3C	25/15	8w (3C), 25/15C	92	13	15	16	18	21	22	22	22	23	23	24	24	24	24	24	24	24	24	24	24	24	24	24	24	24	24	24	24	24	24	24	24	24	24	0	2	24	1
PAMU1-1(1)	Packera multilobata	UT	Arch Rock	UT	1	8	3	8wks, 3C	20/10	8w (3C), 20/10C	92	0	0	0	0	0	0	0	0	0	0	0	4	8	9	10	13	14	16	16	19	21	21	21	21	23	23	23	23	23	23	23	23	23	23	0	2	23	1
PAMU1-2(1)	Packera multilobata	UT	Arch Rock	UT	2	8	3	8wks, 3C	20/10	8w (3C), 20/10C	92	0	0	0	0	0	0	0	0	0	0	2	7	10	13	14	14	16	16	18	20	23	24	25	25	25	25	25	25	25	25	25	25	25	25	0	0	25	1
PAMU1-3(1)	Packera multilobata	UT	Arch Rock	UT	3	8	3	8wks, 3C	20/10	8w (3C), 20/10C	92	0	0	0	0	0	0	0	0	0	1	1	5	8	8	12	14	17	19	20	22	23	25	25	25	25	25	25	25	25	25	25	25	25	25	0	0	25	1
PAMU1-4(1)	Packera multilobata	UT	Arch Rock	UT	4	8	3	8wks, 3C	20/10	8w (3C), 20/10C	92	0	0	0	0	0	0	0	0	0	0	0	1	1	1	3	3	3	4	6	9	10	11	15	19	22	23	23	23	24	24	24	24	24	24	0	1	24	1
PAMU1-5(1)	Packera multilobata	UT	Arch Rock	UT	1	8	3	8wks, 3C	25/15	8w (3C), 25/15C	92	0	0	0	0	0	0	0	0	0	1	2	5	5	9	9	13	13	15	16	20	20	21	21	22	25	25	25	25	25	25	25	25	25	25	0	0	25	1
PAMU1-6(1)	Packera multilobata	UT	Arch Rock	UT	2	8	3	8wks, 3C	25/15	8w (3C), 25/15C	92	0	0	0	0	0	0	0	0	0	2	2	2	7	9	11	11	12	13	17	22	22	23	23	24	24	24	24	24	24	24	24	24	24	24	0	1	24	1
PAMU1-7(1)	Packera multilobata	UT	Arch Rock	UT	3	8	3	8wks, 3C	25/15	8w (3C), 25/15C	92	0	0	0	0	0	0	0	0	0	1	1	4	7	9	12	13	15	15	15	18	18	19	21	21	22	22	22	22	22	22	22	22	22	22	0	3	22	1
PAMU1-8(1)	Packera multilobata	UT	Arch Rock	UT	4	8	3	8wks, 3C	25/15	8w (3C), 25/15C	92	0	0	0	0	0	0	0	0	0	0	0	3	4	5	6	9	12	13	14	18	19	21	21	22	25	25	25	25	25	25	25	25	25	25	0	0	25	1
PAMU2-1(1)	Packera multilobata	AZ	Griffiths	AZ	1	8	3	8wks, 3C	20/10	8w (3C), 20/10C	94	0	0	0	0	0	0	0	0	0	0	0	0	0	0	0	2	2	2	2	3	4	4	4	5	15	19	20	20	22	22	22	22	22	22	0	3	22	1
PAMU2-2(1)	Packera multilobata	AZ	Griffiths	AZ	2	8	3	8wks, 3C	20/10	8w (3C), 20/10C	94	0	0	0	0	0	0	0	0	0	0	0	0	0	0	0	0	0	1	2	2	5	8	8	8	22	24	24	24	24	24	24	24	24	24	0	1	24	1
PAMU2-3(1)	Packera multilobata	AZ	Griffiths	AZ	3	8	3	8wks, 3C	20/10	8w (3C), 20/10C	94	0	0	0	0	0	0	0	0	0	0	1	1	1	1	1	1	1	1	1	1	1	1	2	2	12	16	19	21	21	22	22	22	22	22	2	1	24	0.92
PAMU2-4(1)	Packera multilobata	AZ	Griffiths	AZ	4	8	3	8wks, 3C	20/10	8w (3C), 20/10C	94	0	0	0	0	0	0	0	0	0	0	0	0	0	0	0	0	0	0	1	2	2	3	3	4	15	22	23	23	23	23	23	24	24	24	1	0	25	0.96
PAMU2-5(1)	Packera multilobata	AZ	Griffiths	AZ	1	8	3	8wks, 3C	25/15	8w (3C), 25/15C	94	0	0	0	0	0	0	0	0	0	0	0	1	1	1	1	1	2	2	2	2	3	4	4	5	20	24	24	24	24	24	24	24	24	24	0	1	24	1
PAMU2-6(1)	Packera multilobata	AZ	Griffiths	AZ	2	8	3	8wks, 3C	25/15	8w (3C), 25/15C	94	0	0	0	0	0	0	0	0	0	0	0	0	0	0	0	0	0	0	0	0	0	2	2	3	15	18	21	22	22	22	22	22	22	22	0	3	22	1
PAMU2-7(1)	Packera multilobata	AZ	Griffiths	AZ	3	8	3	8wks, 3C	25/15	8w (3C), 25/15C	94	0	0	0	0	0	0	0	0	0	0	0	0	0	0	0	0	0	0	0	0	2	2	3	4	22	23	25	25	25	25	25	25	25	25	0	0	25	1
PAMU2-8(1)	Packera multilobata	AZ	Griffiths	AZ	4	8	3	8wks, 3C	25/15	8w (3C), 25/15C	94	0	0	0	0	0	0	0	0	0	0	0	1	1	1	1	1	3	7	9	9	11	16	16	17	21	21	22	22	22	22	22	22	22	22	0	4	22	1
PECO1-1(1)	Penstemon comarrhenus	UT1	Kane	UT	1	8	3	8wks, 3C	20/10	8w (3C), 20/10C	96	0	0	0	0	0	0	0	0	0	0	0	0	0	0	0	0	0	0	0	0	3	7	9	14	21	21	21	21	21	21	21	21	21	21	1	3	22	0.95
PECO1-2(1)	Penstemon comarrhenus	UT1	Kane	UT	2	8	3	8wks, 3C	20/10	8w (3C), 20/10C	96	0	0	0	0	0	0	0	0	0	0	0	0	0	0	0	0	0	0	0	0	1	1	4	10	19	20	21	22	22	22	22	23	23	23	2	0	25	0.92
PECO1-3(1)	Penstemon comarrhenus	UT1	Kane	UT	3	8	3	8wks, 3C	20/10	8w (3C), 20/10C	96	0	0	0	0	0	0	0	0	0	0	0	0	0	0	0	0	0	0	0	1	1	1	6	8	18	19	19	20	21	21	21	22	22	22	3	0	25	0.88
PECO1-4(1)	Penstemon comarrhenus	UT1	Kane	UT	4	8	3	8wks, 3C	20/10	8w (3C), 20/10C	96	0	0	0	0	0	0	0	0	0	0	0	0	0	0	0	0	0	0	0	2	5	5	10	11	18	19	21	21	21	21	21	21	21	21	4	0	25	0.84
PECO1-5(1)	Penstemon comarrhenus	UT1	Kane	UT	1	8	3	8wks, 3C	25/15	8w (3C), 25/15C	96	0	0	0	0	0	0	0	0	0	0	0	0	0	0	0	0	0	0	0	1	2	5	10	11	21	22	22	22	22	22	23	23	23	23	2	0	25	0.92
PECO1-6(1)	Penstemon comarrhenus	UT1	Kane	UT	2	8	3	8wks, 3C	25/15	8w (3C), 25/15C	96	0	0	0	0	0	0	0	0	0	0	0	0	0	0	0	0	0	0	0	0	3	5	6	10	22	23	23	23	23	23	23	23	23	23	1	1	24	0.96
PECO1-7(1)	Penstemon comarrhenus	UT1	Kane	UT	3	8	3	8wks, 3C	25/15	8w (3C), 25/15C	96	0	0	0	0	0	0	0	0	0	0	0	0	0	0	0	0	0	0	0	2	3	4	7	9	19	20	20	20	20	20	20	20	20	20	4	1	24	0.83
PECO1-8(1)	Penstemon comarrhenus	UT1	Kane	UT	4	8	3	8wks, 3C	25/15	8w (3C), 25/15C	96	0	0	0	0	0	0	0	0	0	0	0	0	0	0	0	0	0	0	0	0	2	2	4	4	15	17	18	18	18	18	18	18	18	18	6	2	24	0.75
PECO2-1(1)	Penstemon comarrhenus	UT2	San Juan	UT	1	8	3	8wks, 3C	20/10	8w (3C), 20/10C	98	0	0	0	0	0	0	0	0	0	0	0	0	0	0	0	0	0	0	0	0	0	1	1	1	3	7	9	9	9	9	9	9	10	10	15	0	25	0.4
PECO2-2(1)	Penstemon comarrhenus	UT2	San Juan	UT	2	8	3	8wks, 3C	20/10	8w (3C), 20/10C	98	0	0	0	0	0	0	0	0	0	0	0	0	0	0	0	0	0	0	0	0	0	0	1	1	6	9	10	11	11	11	11	11	12	12	13	0	25	0.48
PECO2-3(1)	Penstemon comarrhenus	UT2	San Juan	UT	3	8	3	8wks, 3C	20/10	8w (3C), 20/10C	98	0	0	0	0	0	0	0	0	0	0	0	0	0	0	0	0	0	0	0	0	0	0	0	1	4	4	4	4	4	6	7	7	7	7	18	0	25	0.28
PECO2-4(1)	Penstemon comarrhenus	UT2	San Juan	UT	4	8	3	8wks, 3C	20/10	8w (3C), 20/10C	98	0	0	0	0	0	0	0	0	0	0	0	0	0	0	0	0	0	0	0	0	0	0	0	0	4	8	13	13	13	13	13	13	13	13	11	1	24	0.54
PECO2-5(1)	Penstemon comarrhenus	UT2	San Juan	UT	1	8	3	8wks, 3C	25/15	8w (3C), 25/15C	98	0	0	0	0	0	0	0	0	0	0	0	0	0	0	0	0	0	0	0	0	0	0	0	2	7	8	8	8	8	8	9	9	9	9	16	0	25	0.36
PECO2-6(1)	Penstemon comarrhenus	UT2	San Juan	UT	2	8	3	8wks, 3C	25/15	8w (3C), 25/15C	98	0	0	0	0	0	0	0	0	0	0	0	0	0	0	0	0	0	0	0	0	1	1	1	1	7	9	10	13	13	13	13	13	13	13	12	0	25	0.52
PECO2-7(1)	Penstemon comarrhenus	UT2	San Juan	UT	3	8	3	8wks, 3C	25/15	8w (3C), 25/15C	98	0	0	0	0	0	0	0	0	0	0	0	0	0	0	0	0	0	0	0	0	0	0	0	0	3	8	8	9	9	9	9	9	9	9	15	1	24	0.38
PECO2-8(1)	Penstemon comarrhenus	UT2	San Juan	UT	4	8	3	8wks, 3C	25/15	8w (3C), 25/15C	98	0	0	0	0	0	0	0	0	0	0	0	0	0	0	0	0	0	0	0	0	0	0	2	2	5	7	8	9	9	9	9	9	9	9	16	0	25	0.36
PLPA1-1(1)	Plantago patagonica	UT	Grand	UT	1	8	3	8wks, 3C	20/10	8w (3C), 20/10C	100	0	0	0	0	0	0	0	0	0	0	0	0	0	0	0	2	2	2	3	4	4	4	4	5	11	14	14	14	14	14	14	14	14	14	11	0	25	0.54
PLPA1-2(1)	Plantago patagonica	UT	Grand	UT	2	8	3	8wks, 3C	20/10	8w (3C), 20/10C	100	0	0	0	0	0	0	0	0	0	0	0	0	0	0	0	0	0	0	0	0	0	0	1	1	9	11	11	11	11	11	11	11	11	11	14	0	25	0.44
PLPA1-3(1)	Plantago patagonica	UT	Grand	UT	3	8	3	8wks, 3C	20/10	8w (3C), 20/10C	100	0	0	0	0	0	0	0	0	0	0	0	0	0	1	1	1	1	2	2	2	2	2	2	4	10	16	16	16	16	16	16	16	16	16	8	1	24	0.67
PLPA1-4(1)	Plantago patagonica	UT	Grand	UT	4	8	3	8wks, 3C	20/10	8w (3C), 20/10C	100	0	0	0	0	0	0	0	0	0	0	0	0	0	0	0	0	0	0	0	2	2	2	2	2	8	10	10	10	10	10	10	10	10	10	14	1	24	0.42
PLPA1-5(1)	Plantago patagonica	UT	Grand	UT	1	8	3	8wks, 3C	25/15	8w (3C), 25/15C	100	0	0	0	0	0	0	0	0	0	0	0	0	0	0	1	1	1	2	3	3	5	5	6	8	17	17	17	17	17	17	17	17	17	17	8	0	25	0.68
PLPA1-6(1)	Plantago patagonica	UT	Grand	UT	2	8	3	8wks, 3C	25/15	8w (3C), 25/15C	100	0	0	0	0	0	0	0	0	0	0	0	0	0	0	0	0	1	1	2	2	4	5	6	8	14	14	14	14	14	14	14	14	14	14	11	0	25	0.54
PLPA1-7(1)	Plantago patagonica	UT	Grand	UT	3	8	3	8wks, 3C	25/15	8w (3C), 25/15C	100	0	0	0	0	0	0	0	0	0	0	0	0	0	0	0	0	1	1	1	1	2	2	3	3	11	11	11	11	11	11	11	11	11	11	14	0	25	0.44
PLPA1-8(1)	Plantago patagonica	UT	Grand	UT	4	8	3	8wks, 3C	25/15	8w (3C), 25/15C	100	0	0	0	0	0	0	0	0	0	0	0	0	0	0	0	0	0	0	0	0	1	1	1	3	15	15	15	15	15	15	15	15	15	15	10	0	25	0.6
PLPA2-1(1)	Plantago patagonica	AZ	Flagstaff	AZ	1	8	3	8wks, 3C	20/10	8w (3C), 20/10C	100	0	0	0	0	0	0	0	0	0	0	0	0	0	0	0	0	0	0	2	3	3	3	3	3	13	23	25	25	25	25	25	25	25	25	0	0	25	1
PLPA2-2(1)	Plantago patagonica	AZ	Flagstaff	AZ	2	8	3	8wks, 3C	20/10	8w (3C), 20/10C	100	0	0	0	0	0	0	0	0	0	0	0	0	0	0	0	0	0	0	0	0	0	0	0	0	2	22	24	24	24	24	24	24	24	24	0	1	24	1
PLPA2-3(1)	Plantago patagonica	AZ	Flagstaff	AZ	3	8	3	8wks, 3C	20/10	8w (3C), 20/10C	100	0	0	0	0	0	0	0	0	0	0	0	0	0	0	0	0	0	0	0	1	1	1	2	2	16	23	23	23	23	23	23	23	23	23	2	0	25	0.92
PLPA2-4(1)	Plantago patagonica	AZ	Flagstaff	AZ	4	8	3	8wks, 3C	20/10	8w (3C), 20/10C	100	0	0	0	0	0	0	0	0	0	0	0	0	0	0	0	0	0	1	1	1	1	1	1	1	8	24	25	25	25	25	25	25	25	25	0	0	25	1
PLPA2-5(1)	Plantago patagonica	AZ	Flagstaff	AZ	1	8	3	8wks, 3C	25/15	8w (3C), 25/15C	100	0	0	0	0	0	0	0	0	0	0	0	0	0	0	0	0	0	1	1	1	1	1	1	2	23	25	25	25	25	25	25	25	25	25	0	0	25	1
PLPA2-6(1)	Plantago patagonica	AZ	Flagstaff	AZ	2	8	3	8wks, 3C	25/15	8w (3C), 25/15C	100	0	0	0	0	0	0	0	0	0	0	0	0	0	0	0	0	0	0	0	2	2	2	3	5	23	25	25	25	25	25	25	25	25	25	0	0	25	1
PLPA2-7(1)	Plantago patagonica	AZ	Flagstaff	AZ	3	8	3	8wks, 3C	25/15	8w (3C), 25/15C	100	0	0	0	0	0	0	0	0	0	0	0	0	0	0	0	0	0	1	2	2	3	3	3	3	24	25	25	25	25	25	25	25	25	25	0	0	25	1
PLPA2-8(1)	Plantago patagonica	AZ	Flagstaff	AZ	4	8	3	8wks, 3C	25/15	8w (3C), 25/15C	100	0	0	0	0	0	0	0	0	0	0	0	0	0	0	0	0	0	0	0	0	0	0	1	1	22	24	24	24	24	24	24	24	24	24	1	0	25	0.96
PLPA3-1(1)	Plantago patagonica	NM	Apache Creek	NM	1	8	3	8wks, 3C	20/10	8w (3C), 20/10C	100	0	0	0	0	0	0	0	0	0	0	0	0	0	0	0	0	0	0	0	0	0	0	0	0	0	3	17	20	21	21	21	21	21	21	4	0	25	0.84
PLPA3-2(1)	Plantago patagonica	NM	Apache Creek	NM	2	8	3	8wks, 3C	20/10	8w (3C), 20/10C	100	0	0	0	0	0	0	0	0	0	0	0	0	0	0	0	0	0	0	0	0	0	0	0	0	0	2	16	17	18	18	18	18	18	18	7	0	25	0.72
PLPA3-3(1)	Plantago patagonica	NM	Apache Creek	NM	3	8	3	8wks, 3C	20/10	8w (3C), 20/10C	100	0	0	0	0	0	0	0	0	0	0	0	0	0	0	0	0	0	0	0	0	0	0	0	0	0	5	18	21	22	22	22	22	22	22	3	0	25	0.88
PLPA3-4(1)	Plantago patagonica	NM	Apache Creek	NM	4	8	3	8wks, 3C	20/10	8w (3C), 20/10C	100	0	0	0	0	0	0	0	0	0	0	0	0	0	0	0	0	0	0	0	0	0	0	0	0	0	5	17	22	22	22	22	22	22	22	3	0	25	0.88
PLPA3-5(1)	Plantago patagonica	NM	Apache Creek	NM	1	8	3	8wks, 3C	25/15	8w (3C), 25/15C	100	0	0	0	0	0	0	0	0	0	0	0	0	0	0	0	0	0	0	0	0	0	0	0	0	2	24	24	24	24	24	24	24	24	24	1	0	25	0.96
PLPA3-6(1)	Plantago patagonica	NM	Apache Creek	NM	2	8	3	8wks, 3C	25/15	8w (3C), 25/15C	100	0	0	0	0	0	0	0	0	0	0	0	0	0	0	0	0	0	0	0	0	0	0	0	0	3	22	23	23	23	23	24	24	24	24	1	0	25	0.96
PLPA3-7(1)	Plantago patagonica	NM	Apache Creek	NM	3	8	3	8wks, 3C	25/15	8w (3C), 25/15C	100	0	0	0	0	0	0	0	0	0	0	0	0	0	0	0	0	0	0	0	0	0	0	0	0	0	22	23	23	23	23	23	24	24	24	1	0	25	0.96
PLPA3-8(1)	Plantago patagonica	NM	Apache Creek	NM	4	8	3	8wks, 3C	25/15	8w (3C), 25/15C	100	0	0	0	0	0	0	0	0	0	0	0	0	0	0	0	0	0	0	0	0	0	0	0	0	1	22	23	24	24	24	24	24	24	24	1	0	25	0.96
PLPA4-1(1)	Plantago patagonica	CO	Delta	CO	1	8	3	8wks, 3C	20/10	8w (3C), 20/10C	100	0	0	0	0	0	0	0	0	0	0	0	0	0	1	5	12	14	19	21	22	23	23	23	23	25	25	25	25	25	25	25	25	25	25	0	0	25	1
PLPA4-2(1)	Plantago patagonica	CO	Delta	CO	2	8	3	8wks, 3C	20/10	8w (3C), 20/10C	100	0	0	0	0	0	0	0	0	0	0	0	0	0	1	3	6	12	21	22	23	24	24	25	25	25	25	25	25	25	25	25	25	25	25	0	0	25	1
PLPA4-3(1)	Plantago patagonica	CO	Delta	CO	3	8	3	8wks, 3C	20/10	8w (3C), 20/10C	100	0	0	0	0	0	0	0	0	0	0	0	0	0	2	5	10	10	12	13	15	16	17	18	18	25	25	25	25	25	25	25	25	25	25	0	0	25	1
PLPA4-4(1)	Plantago patagonica	CO	Delta	CO	4	8	3	8wks, 3C	20/10	8w (3C), 20/10C	100	0	0	0	0	0	0	0	0	0	0	0	0	0	0	4	6	6	10	12	15	15	16	17	17	25	25	25	25	25	25	25	25	25	25	0	0	25	1
PLPA4-5(1)	Plantago patagonica	CO	Delta	CO	1	8	3	8wks, 3C	25/15	8w (3C), 25/15C	100	0	0	0	0	0	0	0	0	0	0	0	0	0	0	2	6	7	10	12	14	14	15	20	21	25	25	25	25	25	25	25	25	25	25	0	0	25	1
PLPA4-6(1)	Plantago patagonica	CO	Delta	CO	2	8	3	8wks, 3C	25/15	8w (3C), 25/15C	100	0	0	0	0	0	0	0	0	0	0	0	0	0	1	3	6	10	11	14	14	15	17	18	18	25	25	25	25	25	25	25	25	25	25	0	0	25	1
PLPA4-7(1)	Plantago patagonica	CO	Delta	CO	3	8	3	8wks, 3C	25/15	8w (3C), 25/15C	100	0	0	0	0	0	0	0	0	0	0	0	0	0	0	1	7	8	13	13	17	19	19	21	22	25	25	25	25	25	25	25	25	25	25	0	0	25	1
PLPA4-8(1)	Plantago patagonica	CO	Delta	CO	4	8	3	8wks, 3C	25/15	8w (3C), 25/15C	100	0	0	0	0	0	0	0	0	0	0	0	0	0	0	4	9	11	17	18	20	21	21	22	22	25	25	25	25	25	25	25	25	25	25	0	0	25	1
SPPA1-1(1)	Sphaeralcea parvifolia	AZ	Winona	AZ	1	8	3	8wks, 3C	20/10	8w (3C), 20/10C	76	0	0	0	0	0	0	0	0	0	0	0	0	0	0	0	0	0	0	0	0	0	0	1	1	1	4	6	6	6	6	6	6	6	6	13	6	19	0.32
SPPA1-2(1)	Sphaeralcea parvifolia	AZ	Winona	AZ	2	8	3	8wks, 3C	20/10	8w (3C), 20/10C	76	0	0	0	0	0	0	0	0	0	0	0	0	0	0	0	0	0	0	0	0	0	0	0	0	0	4	8	8	9	9	10	10	10	10	8	7	18	0.56
SPPA1-3(1)	Sphaeralcea parvifolia	AZ	Winona	AZ	3	8	3	8wks, 3C	20/10	8w (3C), 20/10C	76	0	0	0	0	0	0	0	0	0	0	0	0	0	0	0	0	0	0	0	0	0	0	0	0	0	4	6	7	8	8	8	8	8	8	12	5	20	0.4
SPPA1-4(1)	Sphaeralcea parvifolia	AZ	Winona	AZ	4	8	3	8wks, 3C	20/10	8w (3C), 20/10C	76	0	0	0	0	0	0	0	0	0	0	0	0	0	0	0	0	0	0	0	0	0	0	0	0	0	4	5	5	5	5	5	5	5	5	16	4	21	0.24
SPPA1-5(1)	Sphaeralcea parvifolia	AZ	Winona	AZ	1	8	3	8wks, 3C	25/15	8w (3C), 25/15C	76	0	0	0	0	0	0	0	0	0	0	0	0	0	0	0	0	0	0	0	1	1	1	1	1	5	5	5	5	6	7	7	8	8	8	14	3	22	0.36
SPPA1-6(1)	Sphaeralcea parvifolia	AZ	Winona	AZ	2	8	3	8wks, 3C	25/15	8w (3C), 25/15C	76	0	0	0	0	0	0	0	0	0	0	0	0	0	0	0	0	0	0	0	0	0	0	0	0	5	6	6	6	6	6	6	6	6	6	14	5	20	0.3
SPPA1-7(1)	Sphaeralcea parvifolia	AZ	Winona	AZ	3	8	3	8wks, 3C	25/15	8w (3C), 25/15C	76	0	0	0	0	0	0	0	0	0	0	0	0	0	0	0	0	0	0	0	0	0	0	0	0	5	6	8	9	9	9	9	9	9	9	13	3	22	0.41
SPPA1-8(1)	Sphaeralcea parvifolia	AZ	Winona	AZ	4	8	3	8wks, 3C	25/15	8w (3C), 25/15C	76	0	0	0	0	0	0	0	0	0	0	0	0	0	0	0	0	0	0	0	0	0	0	0	0	5	7	7	7	7	7	7	7	7	7	12	6	19	0.37
SPPA2-1(1)	Sphaeralcea parvifolia	UT	Grand	UT	1	8	3	8wks, 3C	20/10	8w (3C), 20/10C	78	0	0	0	0	0	0	0	0	0	0	0	0	0	0	0	0	0	0	0	0	0	0	0	0	5	13	13	13	13	13	13	13	14	14	10	1	24	0.58
SPPA2-2(1)	Sphaeralcea parvifolia	UT	Grand	UT	2	8	3	8wks, 3C	20/10	8w (3C), 20/10C	78	0	0	0	0	0	0	0	0	0	0	0	0	0	0	0	0	0	0	0	0	1	1	1	2	6	8	9	9	10	10	10	10	11	11	5	9	16	0.69
SPPA2-3(1)	Sphaeralcea parvifolia	UT	Grand	UT	3	8	3	8wks, 3C	20/10	8w (3C), 20/10C	78	0	0	0	0	0	0	0	0	0	0	0	0	1	1	1	1	1	2	2	2	3	3	3	3	10	13	16	16	16	17	17	17	17	17	2	6	19	0.89
SPPA2-4(1)	Sphaeralcea parvifolia	UT	Grand	UT	4	8	3	8wks, 3C	20/10	8w (3C), 20/10C	78	0	0	0	0	0	0	0	0	0	0	1	1	1	1	1	1	1	1	1	1	1	1	1	2	12	13	14	14	14	14	14	14	14	14	4	7	18	0.78
SPPA2-5(1)	Sphaeralcea parvifolia	UT	Grand	UT	1	8	3	8wks, 3C	25/15	8w (3C), 25/15C	78	0	0	0	0	0	0	0	0	0	0	0	1	1	1	1	1	1	1	1	1	1	1	1	1	17	17	19	20	20	20	20	20	20	20	3	2	23	0.87
SPPA2-6(1)	Sphaeralcea parvifolia	UT	Grand	UT	2	8	3	8wks, 3C	25/15	8w (3C), 25/15C	78	0	0	0	0	0	0	0	0	0	0	0	0	0	0	0	1	1	1	1	1	1	1	1	1	17	18	18	18	18	18	18	18	18	18	3	4	21	0.86
SPPA2-7(1)	Sphaeralcea parvifolia	UT	Grand	UT	3	8	3	8wks, 3C	25/15	8w (3C), 25/15C	78	0	0	0	0	0	0	0	0	0	0	1	1	1	1	1	1	1	1	1	2	2	2	2	2	9	11	12	13	13	13	13	13	13	13	8	4	21	0.62
SPPA2-8(1)	Sphaeralcea parvifolia	UT	Grand	UT	4	8	3	8wks, 3C	25/15	8w (3C), 25/15C	78	0	0	0	0	0	2	2	2	2	2	3	3	3	3	3	3	3	5	5	5	5	5	5	5	17	19	19	19	20	20	20	20	20	20	4	1	24	0.83
HEMU1-1(2)	Heliomeris multiflora	AZ	Flagstaff	AZ	1	3	3	3wks, 3C	20/10	3w (3C), 20/10C	90	0	0	0	0	0	0	0	0	0	0	0	0	0	0	0	0	0	0	0	0	0	0	0	0	0	0	0	0	0	0	0	0	0	0	23	2	23	0
HEMU1-2(2)	Heliomeris multiflora	AZ	Flagstaff	AZ	2	3	3	3wks, 3C	20/10	3w (3C), 20/10C	90	0	0	0	0	0	0	0	0	0	0	0	0	0	0	0	0	0	0	0	0	0	0	0	0	0	0	0	0	0	3	4	4	4	4	20	1	24	0.17
HEMU1-3(2)	Heliomeris multiflora	AZ	Flagstaff	AZ	3	3	3	3wks, 3C	20/10	3w (3C), 20/10C	90	0	0	0	0	0	0	0	0	0	0	0	0	0	0	0	0	0	0	0	0	0	0	0	0	0	0	0	0	2	2	2	2	2	2	20	3	22	0.09
HEMU1-4(2)	Heliomeris multiflora	AZ	Flagstaff	AZ	4	3	3	3wks, 3C	20/10	3w (3C), 20/10C	90	0	0	0	0	0	0	0	0	0	0	0	0	0	0	0	0	0	0	0	0	0	0	0	0	0	1	1	1	1	1	2	2	2	2	17	6	19	0.11
HEMU1-5(2)	Heliomeris multiflora	AZ	Flagstaff	AZ	1	3	3	3wks, 3C	25/15	3w (3C), 25/15C	90	0	0	0	0	0	0	0	0	0	0	0	0	0	0	0	0	0	0	0	0	0	0	0	0	2	5	8	8	9	9	9	9	9	9	5	11	14	0.64
HEMU1-6(2)	Heliomeris multiflora	AZ	Flagstaff	AZ	2	3	3	3wks, 3C	25/15	3w (3C), 25/15C	90	0	0	0	0	0	0	0	0	0	0	0	0	0	0	0	0	0	0	0	0	0	0	0	0	3	5	7	8	8	9	10	10	11	11	5	9	16	0.69
HEMU1-7(2)	Heliomeris multiflora	AZ	Flagstaff	AZ	3	3	3	3wks, 3C	25/15	3w (3C), 25/15C	90	0	0	0	0	0	0	0	0	0	0	0	0	0	0	0	0	0	0	0	0	0	0	0	0	1	5	6	6	6	6	7	7	7	7	4	14	11	0.64
HEMU1-8(2)	Heliomeris multiflora	AZ	Flagstaff	AZ	4	3	3	3wks, 3C	25/15	3w (3C), 25/15C	90	0	0	0	0	0	0	0	0	0	0	0	0	0	0	0	0	0	0	0	0	0	0	0	0	1	5	9	10	13	13	13	13	13	13	8	4	21	0.62
HEMU2-1(2)	Heliomeris multiflora	CO	Ouray	CO	1	3	3	3wks, 3C	20/10	3w (3C), 20/10C	96	0	0	0	0	0	0	0	0	0	0	0	0	0	0	0	0	0	0	0	0	0	1	1	1	13	20	21	22	22	22	22	22	22	22	2	1	24	0.92
HEMU2-2(2)	Heliomeris multiflora	CO	Ouray	CO	2	3	3	3wks, 3C	20/10	3w (3C), 20/10C	96	0	0	0	0	0	0	0	0	0	0	0	0	0	0	0	0	0	0	0	0	2	3	3	4	16	19	20	20	20	20	20	20	20	20	2	3	22	0.91
HEMU2-3(2)	Heliomeris multiflora	CO	Ouray	CO	3	3	3	3wks, 3C	20/10	3w (3C), 20/10C	96	0	0	0	0	0	0	0	0	0	0	0	0	0	0	0	0	1	2	2	3	4	4	4	4	9	11	11	12	12	12	13	14	14	14	9	2	23	0.61
HEMU2-4(2)	Heliomeris multiflora	CO	Ouray	CO	4	3	3	3wks, 3C	20/10	3w (3C), 20/10C	96	0	0	0	0	0	0	0	0	0	0	0	0	0	0	0	0	1	2	2	2	2	2	3	5	16	18	19	19	19	19	19	19	19	19	6	0	25	0.76
HEMU2-5(2)	Heliomeris multiflora	CO	Ouray	CO	1	3	3	3wks, 3C	25/15	3w (3C), 25/15C	96	0	0	0	0	0	0	0	0	0	0	0	0	0	0	0	0	2	2	2	2	2	2	2	2	15	16	16	16	16	17	17	17	17	17	3	7	20	0.85
HEMU2-6(2)	Heliomeris multiflora	CO	Ouray	CO	2	3	3	3wks, 3C	25/15	3w (3C), 25/15C	96	0	0	0	0	0	0	0	0	0	0	0	0	0	0	0	0	0	0	0	3	3	4	5	7	15	15	15	15	15	15	15	15	15	15	10	0	25	0.6
HEMU2-7(2)	Heliomeris multiflora	CO	Ouray	CO	3	3	3	3wks, 3C	25/15	3w (3C), 25/15C	96	0	0	0	0	0	0	0	0	0	0	0	0	0	0	0	0	0	1	3	4	4	4	4	4	16	18	18	18	18	18	18	18	18	18	3	6	21	0.86
HEMU2-8(2)	Heliomeris multiflora	CO	Ouray	CO	4	3	3	3wks, 3C	25/15	3w (3C), 25/15C	96	0	0	0	0	0	0	0	0	0	0	0	0	0	0	0	0	0	4	5	6	8	8	8	8	17	17	17	17	17	17	17	17	17	17	7	3	24	0.71
HEMU3-1(2)	Heliomeris multiflora	NM	Organ	NM	1	3	3	3wks, 3C	20/10	3w (3C), 20/10C	96	0	0	0	0	0	0	0	0	0	0	0	0	0	0	0	0	0	0	0	4	4	5	6	7	18	18	18	18	18	18	18	18	18	18	4	3	22	0.82
HEMU3-2(2)	Heliomeris multiflora	NM	Organ	NM	2	3	3	3wks, 3C	20/10	3w (3C), 20/10C	96	0	0	0	0	0	0	0	0	0	0	0	0	0	0	0	0	0	0	1	2	5	7	9	16	21	21	22	23	23	23	23	23	23	23	0	2	23	1
HEMU3-3(2)	Heliomeris multiflora	NM	Organ	NM	3	3	3	3wks, 3C	20/10	3w (3C), 20/10C	96	0	0	0	0	0	0	0	0	0	0	0	0	0	0	0	0	0	0	0	0	6	8	8	8	17	17	18	18	18	18	18	18	18	18	3	4	21	0.86
HEMU3-4(2)	Heliomeris multiflora	NM	Organ	NM	4	3	3	3wks, 3C	20/10	3w (3C), 20/10C	96	0	0	0	0	0	0	0	0	0	0	0	0	0	0	0	0	0	0	3	3	4	5	7	9	18	19	19	19	19	19	19	19	19	19	5	1	24	0.79
HEMU3-5(2)	Heliomeris multiflora	NM	Organ	NM	1	3	3	3wks, 3C	25/15	3w (3C), 25/15C	96	0	0	0	0	0	0	0	0	0	0	0	0	0	0	0	0	0	0	3	3	6	6	8	9	18	18	18	18	19	19	19	19	19	19	2	4	21	0.9
HEMU3-6(2)	Heliomeris multiflora	NM	Organ	NM	2	3	3	3wks, 3C	25/15	3w (3C), 25/15C	96	0	0	0	0	0	0	0	0	0	0	0	0	0	0	0	0	1	1	2	2	4	4	5	7	21	21	21	21	21	21	21	21	22	22	1	2	23	0.96
HEMU3-7(2)	Heliomeris multiflora	NM	Organ	NM	3	3	3	3wks, 3C	25/15	3w (3C), 25/15C	96	0	0	0	0	0	0	0	0	0	0	0	0	0	0	0	0	0	0	4	4	7	7	9	14	21	21	21	21	21	21	21	21	21	21	3	2	24	0.88
HEMU3-8(2)	Heliomeris multiflora	NM	Organ	NM	4	3	3	3wks, 3C	25/15	3w (3C), 25/15C	96	0	0	0	0	0	0	0	0	0	0	0	0	0	0	0	0	1	1	3	3	9	10	12	12	19	19	19	19	19	19	19	19	19	19	1	5	20	0.95
HEVI1-1(2)	Heterotheca villosa	UT	Rio Mesa	UT	1	3	3	3wks, 3C	20/10	3w (3C), 20/10C	80	0	0	0	0	0	0	0	0	0	0	0	0	0	0	0	0	3	3	3	3	4	7	13	13	16	20	23	23	23	23	23	23	23	23	1	1	24	0.96
HEVI1-2(2)	Heterotheca villosa	UT	Rio Mesa	UT	2	3	3	3wks, 3C	20/10	3w (3C), 20/10C	80	0	0	0	0	0	0	0	0	0	0	0	0	0	0	0	1	4	4	7	9	10	12	13	15	20	22	23	23	23	23	23	23	23	23	1	1	24	0.96
HEVI1-3(2)	Heterotheca villosa	UT	Rio Mesa	UT	3	3	3	3wks, 3C	20/10	3w (3C), 20/10C	80	0	0	0	0	0	0	0	0	0	0	0	0	0	0	0	0	2	2	9	11	11	13	16	16	20	22	22	22	22	22	22	22	22	22	1	2	23	0.96
HEVI1-4(2)	Heterotheca villosa	UT	Rio Mesa	UT	4	3	3	3wks, 3C	20/10	3w (3C), 20/10C	80	0	0	0	0	0	0	0	0	0	0	0	0	0	0	0	0	3	4	6	6	7	7	9	10	14	16	16	17	18	18	18	18	18	18	2	5	20	0.9
HEVI1-5(2)	Heterotheca villosa	UT	Rio Mesa	UT	1	3	3	3wks, 3C	25/15	3w (3C), 25/15C	80	0	0	0	0	0	0	0	0	0	0	0	0	0	0	0	0	2	6	8	10	11	11	12	14	22	23	23	23	23	23	23	23	23	23	0	3	23	1
HEVI1-6(2)	Heterotheca villosa	UT	Rio Mesa	UT	2	3	3	3wks, 3C	25/15	3w (3C), 25/15C	80	0	0	0	0	0	0	0	0	0	0	0	0	0	0	0	0	2	3	4	4	4	5	10	11	16	16	16	16	16	16	16	16	16	16	2	7	18	0.89
HEVI1-7(2)	Heterotheca villosa	UT	Rio Mesa	UT	3	3	3	3wks, 3C	25/15	3w (3C), 25/15C	80	0	0	0	0	0	0	0	0	0	0	0	0	0	0	0	0	4	5	5	5	6	6	9	11	17	18	18	18	18	18	18	18	18	18	0	10	18	1
HEVI1-8(2)	Heterotheca villosa	UT	Rio Mesa	UT	4	3	3	3wks, 3C	25/15	3w (3C), 25/15C	80	0	0	0	0	0	0	0	0	0	0	0	0	0	0	0	0	1	4	6	7	7	8	10	10	17	18	18	18	18	18	18	18	18	18	0	12	18	1
HEVI2-1(2)	Heterotheca villosa	AZ	Flagstaff	AZ	1	3	3	3wks, 3C	20/10	3w (3C), 20/10C	96	0	0	0	0	0	0	0	0	0	0	0	0	0	0	0	5	8	10	14	14	14	14	14	14	19	21	21	21	21	21	22	22	22	22	1	2	23	0.96
HEVI2-2(2)	Heterotheca villosa	AZ	Flagstaff	AZ	2	3	3	3wks, 3C	20/10	3w (3C), 20/10C	96	0	0	0	0	0	0	0	0	0	0	0	0	0	0	0	4	9	9	11	13	13	14	14	15	20	22	22	22	22	22	22	22	22	22	0	3	22	1
HEVI2-3(2)	Heterotheca villosa	AZ	Flagstaff	AZ	3	3	3	3wks, 3C	20/10	3w (3C), 20/10C	96	0	0	0	0	0	0	0	0	0	0	0	0	0	0	0	3	6	8	9	10	10	10	11	11	20	22	23	23	23	23	23	23	23	23	1	1	24	0.96
HEVI2-4(2)	Heterotheca villosa	AZ	Flagstaff	AZ	4	3	3	3wks, 3C	20/10	3w (3C), 20/10C	96	0	0	0	0	0	0	0	0	0	0	0	0	0	0	1	3	7	10	10	10	10	10	12	12	14	18	21	21	21	21	21	21	21	21	2	2	23	0.91
HEVI2-5(2)	Heterotheca villosa	AZ	Flagstaff	AZ	1	3	3	3wks, 3C	25/15	3w (3C), 25/15C	96	0	0	0	0	0	0	0	0	0	0	0	0	0	0	2	3	6	7	9	11	12	12	13	16	20	21	21	21	21	21	21	21	21	21	0	4	21	1
HEVI2-6(2)	Heterotheca villosa	AZ	Flagstaff	AZ	2	3	3	3wks, 3C	25/15	3w (3C), 25/15C	96	0	0	0	0	0	0	0	0	0	0	0	0	0	0	1	1	7	7	8	9	10	10	10	11	17	18	20	20	20	21	22	22	22	22	1	2	23	0.96
HEVI2-7(2)	Heterotheca villosa	AZ	Flagstaff	AZ	3	3	3	3wks, 3C	25/15	3w (3C), 25/15C	96	0	0	0	0	0	0	0	0	0	0	0	0	0	0	0	2	4	8	8	8	8	8	9	9	18	18	18	18	19	21	21	21	21	21	2	2	23	0.91
HEVI2-8(2)	Heterotheca villosa	AZ	Flagstaff	AZ	4	3	3	3wks, 3C	25/15	3w (3C), 25/15C	96	0	0	0	0	0	0	0	0	0	0	0	0	0	0	2	7	7	8	9	9	9	9	9	11	22	22	23	23	23	23	23	23	23	23	1	1	24	0.96
HEVI3-1(2)	Heterotheca villosa	NM	Salinas	NM	1	3	3	3wks, 3C	20/10	3w (3C), 20/10C	51	0	0	0	0	0	0	0	0	0	0	0	0	0	0	0	0	0	0	0	0	0	1	1	1	2	5	8	12	13	13	13	13	13	13	2	9	15	0.87
HEVI3-2(2)	Heterotheca villosa	NM	Salinas	NM	2	3	3	3wks, 3C	20/10	3w (3C), 20/10C	51	0	0	0	0	0	0	0	0	0	0	0	0	0	0	0	0	0	0	0	0	0	0	1	1	1	4	7	9	11	11	11	11	11	11	0	14	11	1
HEVI3-3(2)	Heterotheca villosa	NM	Salinas	NM	3	3	3	3wks, 3C	20/10	3w (3C), 20/10C	51	0	0	0	0	0	0	0	0	0	0	0	0	0	0	0	0	0	0	0	0	0	2	2	3	3	6	8	8	10	11	12	12	12	12	0	13	12	1
HEVI3-4(2)	Heterotheca villosa	NM	Salinas	NM	4	3	3	3wks, 3C	20/10	3w (3C), 20/10C	51	0	0	0	0	0	0	0	0	0	0	0	0	0	0	0	0	0	0	0	0	0	1	1	1	2	2	2	3	4	4	4	4	4	4	1	20	5	0.8
HEVI3-5(2)	Heterotheca villosa	NM	Salinas	NM	1	3	3	3wks, 3C	25/15	3w (3C), 25/15C	51	0	0	0	0	0	0	0	0	0	0	0	0	0	0	0	0	0	0	0	0	0	0	0	0	0	8	9	10	10	10	11	11	11	11	2	12	13	0.85
HEVI3-6(2)	Heterotheca villosa	NM	Salinas	NM	2	3	3	3wks, 3C	25/15	3w (3C), 25/15C	51	0	0	0	0	0	0	0	0	0	0	0	0	0	0	0	0	0	0	0	0	0	0	0	0	2	4	5	5	5	6	6	6	6	6	1	18	7	0.86
HEVI3-7(2)	Heterotheca villosa	NM	Salinas	NM	3	3	3	3wks, 3C	25/15	3w (3C), 25/15C	51	0	0	0	0	0	0	0	0	0	0	0	0	0	0	0	0	0	0	0	0	0	0	0	0	3	7	8	8	9	9	9	9	9	9	0	17	9	1
HEVI3-8(2)	Heterotheca villosa	NM	Salinas	NM	4	3	3	3wks, 3C	25/15	3w (3C), 25/15C	51	0	0	0	0	0	0	0	0	0	0	0	0	0	0	0	0	0	0	0	0	0	0	0	1	5	6	8	8	8	8	9	10	10	10	0	15	10	1
MACA1-1(2)	Machaeranthera canescens	UT1	San Juan	UT	1	3	3	3wks, 3C	20/10	3w (3C), 20/10C	91	0	0	0	0	0	0	0	0	0	0	0	0	0	0	0	0	0	0	0	0	0	0	0	0	6	8	9	11	12	12	12	12	12	12	8	5	20	0.6
MACA1-2(2)	Machaeranthera canescens	UT1	San Juan	UT	2	3	3	3wks, 3C	20/10	3w (3C), 20/10C	91	0	0	0	0	0	0	0	0	0	0	0	0	0	0	0	0	0	0	0	0	0	0	1	2	5	5	5	7	9	9	10	10	11	11	10	4	21	0.52
MACA1-3(2)	Machaeranthera canescens	UT1	San Juan	UT	3	3	3	3wks, 3C	20/10	3w (3C), 20/10C	91	0	0	0	0	0	0	0	0	0	0	0	0	0	0	0	0	0	0	0	0	1	1	1	1	3	6	7	9	10	10	13	15	15	15	7	3	22	0.68
MACA1-4(2)	Machaeranthera canescens	UT1	San Juan	UT	4	3	3	3wks, 3C	20/10	3w (3C), 20/10C	91	0	0	0	0	0	0	0	0	0	0	0	0	0	0	0	0	0	0	1	1	1	2	3	3	7	10	10	12	12	12	13	13	13	13	9	3	22	0.59
MACA1-5(2)	Machaeranthera canescens	UT1	San Juan	UT	1	3	3	3wks, 3C	25/15	3w (3C), 25/15C	91	0	0	0	0	0	0	0	0	0	0	0	0	0	0	0	0	0	0	0	0	0	0	0	0	17	17	17	17	17	17	17	17	17	17	3	5	20	0.85
MACA1-6(2)	Machaeranthera canescens	UT1	San Juan	UT	2	3	3	3wks, 3C	25/15	3w (3C), 25/15C	91	0	0	0	0	0	0	0	0	0	0	0	0	0	0	0	0	0	0	0	0	0	0	0	0	14	15	15	15	16	16	16	16	16	16	4	5	20	0.8
MACA1-7(2)	Machaeranthera canescens	UT1	San Juan	UT	3	3	3	3wks, 3C	25/15	3w (3C), 25/15C	91	0	0	0	0	0	0	0	0	0	0	0	0	0	0	0	0	0	0	0	0	1	1	1	1	22	23	23	23	23	23	23	23	23	23	0	3	23	1
MACA1-8(2)	Machaeranthera canescens	UT1	San Juan	UT	4	3	3	3wks, 3C	25/15	3w (3C), 25/15C	91	0	0	0	0	0	0	0	0	0	0	0	0	0	0	0	0	0	0	0	0	0	0	0	1	16	16	16	17	18	18	18	18	18	18	3	5	21	0.86
MACA2-1(2)	Machaeranthera canescens	UT2	Escalante	UT	1	3	3	3wks, 3C	20/10	3w (3C), 20/10C	96	0	0	0	0	0	0	0	0	0	0	0	0	0	0	0	0	0	0	0	0	1	1	1	2	8	11	12	14	15	15	16	17	17	17	5	3	22	0.77
MACA2-2(2)	Machaeranthera canescens	UT2	Escalante	UT	2	3	3	3wks, 3C	20/10	3w (3C), 20/10C	96	0	0	0	0	0	0	0	0	0	0	0	0	0	0	0	0	0	0	0	0	0	0	0	0	5	10	10	15	15	15	15	15	15	15	6	4	21	0.71
MACA2-3(2)	Machaeranthera canescens	UT2	Escalante	UT	3	3	3	3wks, 3C	20/10	3w (3C), 20/10C	96	0	0	0	0	0	0	0	0	0	0	0	0	0	0	0	0	0	0	1	1	1	1	1	1	9	13	14	16	17	17	18	18	19	19	4	2	23	0.83
MACA2-4(2)	Machaeranthera canescens	UT2	Escalante	UT	4	3	3	3wks, 3C	20/10	3w (3C), 20/10C	96	0	0	0	0	0	0	0	0	0	0	0	0	0	0	0	0	0	3	4	4	4	4	4	4	8	12	14	15	16	16	16	16	16	16	3	6	19	0.84
MACA2-5(2)	Machaeranthera canescens	UT2	Escalante	UT	1	3	3	3wks, 3C	25/15	3w (3C), 25/15C	96	0	0	0	0	0	0	0	0	0	0	0	0	0	0	0	0	0	0	0	0	0	0	0	0	19	20	20	20	20	20	20	20	20	20	2	3	22	0.91
MACA2-6(2)	Machaeranthera canescens	UT2	Escalante	UT	2	3	3	3wks, 3C	25/15	3w (3C), 25/15C	96	0	0	0	0	0	0	0	0	0	0	0	0	0	0	0	0	0	0	0	0	0	0	0	0	21	21	21	21	21	21	21	21	21	21	3	1	24	0.88
MACA2-7(2)	Machaeranthera canescens	UT2	Escalante	UT	3	3	3	3wks, 3C	25/15	3w (3C), 25/15C	96	0	0	0	0	0	0	0	0	0	0	0	0	0	0	0	0	1	1	2	2	3	4	4	5	18	22	22	22	22	22	22	22	22	22	0	4	22	1
MACA2-8(2)	Machaeranthera canescens	UT2	Escalante	UT	4	3	3	3wks, 3C	25/15	3w (3C), 25/15C	96	0	0	0	0	0	0	0	0	0	0	0	0	0	0	0	0	1	1	1	1	1	1	1	2	20	20	21	21	21	21	21	21	21	21	0	6	21	1
MACA3-1(2)	Machaeranthera canescens	AZ	Flagstaff	AZ	1	3	3	3wks, 3C	20/10	3w (3C), 20/10C	98	0	0	0	0	0	0	0	0	0	0	0	0	0	0	0	0	0	0	0	0	0	1	1	3	4	12	12	13	13	13	13	14	14	14	7	4	21	0.67
MACA3-2(2)	Machaeranthera canescens	AZ	Flagstaff	AZ	2	3	3	3wks, 3C	20/10	3w (3C), 20/10C	98	0	0	0	0	0	0	0	0	0	0	0	0	0	0	0	0	0	0	0	0	0	0	0	0	6	10	13	15	15	16	16	16	16	16	6	3	22	0.73
MACA3-3(2)	Machaeranthera canescens	AZ	Flagstaff	AZ	3	3	3	3wks, 3C	20/10	3w (3C), 20/10C	98	0	0	0	0	0	0	0	0	0	0	0	0	0	0	0	0	0	0	0	0	0	0	0	0	4	15	17	19	19	19	20	22	22	22	0	3	22	1
MACA3-4(2)	Machaeranthera canescens	AZ	Flagstaff	AZ	4	3	3	3wks, 3C	20/10	3w (3C), 20/10C	98	0	0	0	0	0	0	0	0	0	0	0	0	0	0	0	0	1	1	1	1	1	1	1	1	3	12	13	17	17	19	22	22	22	22	1	2	23	0.96
MACA3-5(2)	Machaeranthera canescens	AZ	Flagstaff	AZ	1	3	3	3wks, 3C	25/15	3w (3C), 25/15C	98	0	0	0	0	0	0	0	0	0	0	0	0	0	0	0	0	1	1	1	1	1	1	1	1	18	22	22	22	23	23	23	23	23	23	0	3	23	1
MACA3-6(2)	Machaeranthera canescens	AZ	Flagstaff	AZ	2	3	3	3wks, 3C	25/15	3w (3C), 25/15C	98	0	0	0	0	0	0	0	0	0	0	0	0	0	0	0	0	0	1	1	1	2	2	2	2	17	22	22	22	22	22	22	23	23	23	1	3	24	0.96
MACA3-7(2)	Machaeranthera canescens	AZ	Flagstaff	AZ	3	3	3	3wks, 3C	25/15	3w (3C), 25/15C	98	0	0	0	0	0	0	0	0	0	0	0	0	0	0	0	0	0	0	0	0	0	0	0	0	12	14	15	16	17	17	18	18	18	18	4	3	22	0.82
MACA3-8(2)	Machaeranthera canescens	AZ	Flagstaff	AZ	4	3	3	3wks, 3C	25/15	3w (3C), 25/15C	98	0	0	0	0	0	0	0	0	0	0	0	0	0	0	0	0	0	0	1	1	1	1	1	1	20	22	22	23	23	23	23	23	23	23	0	3	23	1
MACA5-1(2)	Machaeranthera canescens	NM	Mogollon	NM	1	3	3	3wks, 3C	20/10	3w (3C), 20/10C	98	0	0	0	0	0	0	0	0	0	0	0	0	0	0	0	0	0	1	3	3	4	5	5	7	19	23	23	24	24	24	24	24	24	24	1	0	25	0.96
MACA5-2(2)	Machaeranthera canescens	NM	Mogollon	NM	2	3	3	3wks, 3C	20/10	3w (3C), 20/10C	98	0	0	0	0	0	0	0	0	0	0	0	0	0	0	0	0	0	1	4	5	8	11	12	12	19	23	24	24	24	25	25	25	25	25	0	0	25	1
MACA5-3(2)	Machaeranthera canescens	NM	Mogollon	NM	3	3	3	3wks, 3C	20/10	3w (3C), 20/10C	98	0	0	0	0	0	0	0	0	0	0	0	0	0	0	0	0	0	0	1	2	5	7	8	10	19	24	25	25	25	25	25	25	25	25	0	0	25	1
MACA5-4(2)	Machaeranthera canescens	NM	Mogollon	NM	4	3	3	3wks, 3C	20/10	3w (3C), 20/10C	98	0	0	0	0	0	0	0	0	0	0	0	0	0	0	0	0	0	0	1	1	4	6	6	7	18	21	22	23	23	23	23	23	23	23	2	0	25	0.92
MACA5-5(2)	Machaeranthera canescens	NM	Mogollon	NM	1	3	3	3wks, 3C	25/15	3w (3C), 25/15C	98	0	0	0	0	0	0	0	0	0	0	0	0	0	0	0	0	0	2	5	5	6	6	7	9	22	23	23	23	23	23	23	23	23	23	0	2	23	1
MACA5-6(2)	Machaeranthera canescens	NM	Mogollon	NM	2	3	3	3wks, 3C	25/15	3w (3C), 25/15C	98	0	0	0	0	0	0	0	0	0	0	0	0	0	0	0	0	1	2	5	5	5	5	7	8	23	23	23	23	24	24	24	24	24	24	0	1	24	1
MACA5-7(2)	Machaeranthera canescens	NM	Mogollon	NM	3	3	3	3wks, 3C	25/15	3w (3C), 25/15C	98	0	0	0	0	0	0	0	0	0	0	0	0	0	0	0	0	0	1	2	4	9	10	10	13	24	24	24	24	24	24	24	24	24	24	1	1	25	0.96
MACA5-8(2)	Machaeranthera canescens	NM	Mogollon	NM	4	3	3	3wks, 3C	25/15	3w (3C), 25/15C	98	0	0	0	0	0	0	0	0	0	0	0	0	0	0	0	0	0	3	6	7	11	13	14	16	24	25	25	25	25	25	25	25	25	25	0	0	25	1
MATA1-1(2)	Machaeranthera tanacetifolia	UT1	Grand	UT	1	3	3	3wks, 3C	20/10	3w (3C), 20/10C	94	0	0	0	0	0	0	0	0	0	0	0	0	0	0	0	0	0	0	0	0	0	0	0	0	1	2	3	4	5	6	6	6	6	6	9	10	15	0.4
MATA1-2(2)	Machaeranthera tanacetifolia	UT1	Grand	UT	2	3	3	3wks, 3C	20/10	3w (3C), 20/10C	94	0	0	0	0	0	0	0	0	0	0	0	0	0	0	0	0	0	0	0	0	0	0	0	0	0	2	2	3	4	4	4	6	8	8	12	5	20	0.4
MATA1-3(2)	Machaeranthera tanacetifolia	UT1	Grand	UT	3	3	3	3wks, 3C	20/10	3w (3C), 20/10C	94	0	0	0	0	0	0	0	0	0	0	0	0	0	0	0	0	0	0	0	0	0	0	0	0	0	0	1	6	9	9	11	11	12	12	6	7	18	0.67
MATA1-4(2)	Machaeranthera tanacetifolia	UT1	Grand	UT	4	3	3	3wks, 3C	20/10	3w (3C), 20/10C	94	0	0	0	0	0	0	0	0	0	0	0	0	0	0	0	0	0	0	0	0	0	0	0	0	0	3	3	5	5	6	8	11	13	13	12	0	25	0.52
MATA1-5(2)	Machaeranthera tanacetifolia	UT1	Grand	UT	1	3	3	3wks, 3C	25/15	3w (3C), 25/15C	94	0	0	0	0	0	0	0	0	0	0	0	0	0	0	0	0	0	0	0	0	0	0	0	0	3	4	7	7	9	10	10	14	16	16	6	3	22	0.73
MATA1-6(2)	Machaeranthera tanacetifolia	UT1	Grand	UT	2	3	3	3wks, 3C	25/15	3w (3C), 25/15C	94	0	0	0	0	0	0	0	0	0	0	0	0	0	0	0	0	0	0	0	0	0	0	0	0	4	7	10	10	11	14	15	16	18	18	6	1	24	0.75
MATA1-7(2)	Machaeranthera tanacetifolia	UT1	Grand	UT	3	3	3	3wks, 3C	25/15	3w (3C), 25/15C	94	0	0	0	0	0	0	0	0	0	0	0	0	0	0	0	0	0	0	0	0	1	1	1	1	1	3	6	7	8	9	11	12	12	12	7	6	19	0.63
MATA1-8(2)	Machaeranthera tanacetifolia	UT1	Grand	UT	4	3	3	3wks, 3C	25/15	3w (3C), 25/15C	94	0	0	0	0	0	0	0	0	0	0	0	0	0	0	0	0	0	0	0	0	0	0	0	0	3	4	4	5	5	6	6	6	6	6	6	13	12	0.5
MATA2-1(2)	Machaeranthera tanacetifolia	UT2	Garfield	UT	1	3	3	3wks, 3C	20/10	3w (3C), 20/10C	80	0	0	0	0	0	0	0	0	0	0	0	0	0	0	0	0	0	0	0	0	0	0	0	0	0	2	5	7	12	12	12	12	12	12	8	5	20	0.6
MATA2-2(2)	Machaeranthera tanacetifolia	UT2	Garfield	UT	2	3	3	3wks, 3C	20/10	3w (3C), 20/10C	80	0	0	0	0	0	0	0	0	0	0	0	0	0	0	0	0	0	0	0	0	0	0	0	0	0	0	2	6	8	12	13	15	15	15	5	5	20	0.75
MATA2-3(2)	Machaeranthera tanacetifolia	UT2	Garfield	UT	3	3	3	3wks, 3C	20/10	3w (3C), 20/10C	80	0	0	0	0	0	0	0	0	0	0	0	0	0	0	0	0	0	0	0	0	0	0	0	0	0	1	4	4	5	8	9	11	11	11	9	5	20	0.55
MATA2-4(2)	Machaeranthera tanacetifolia	UT2	Garfield	UT	4	3	3	3wks, 3C	20/10	3w (3C), 20/10C	80	0	0	0	0	0	0	0	0	0	0	0	0	0	0	0	0	0	0	0	0	0	0	0	0	1	3	3	4	5	7	7	8	8	8	7	10	15	0.53
MATA2-5(2)	Machaeranthera tanacetifolia	UT2	Garfield	UT	1	3	3	3wks, 3C	25/15	3w (3C), 25/15C	80	0	0	0	0	0	0	0	0	0	0	0	0	0	0	0	0	0	0	0	0	0	0	0	0	3	8	9	10	11	11	11	11	12	12	3	10	15	0.8
MATA2-6(2)	Machaeranthera tanacetifolia	UT2	Garfield	UT	2	3	3	3wks, 3C	25/15	3w (3C), 25/15C	80	0	0	0	0	0	0	0	0	0	0	0	0	0	0	0	0	0	0	0	0	0	0	0	0	2	4	7	8	8	8	9	10	10	10	7	8	17	0.59
MATA2-7(2)	Machaeranthera tanacetifolia	UT2	Garfield	UT	3	3	3	3wks, 3C	25/15	3w (3C), 25/15C	80	0	0	0	0	0	0	0	0	0	0	0	0	0	0	0	0	0	0	0	0	0	0	0	0	1	3	6	6	7	9	9	10	10	10	6	9	16	0.63
MATA2-8(2)	Machaeranthera tanacetifolia	UT2	Garfield	UT	4	3	3	3wks, 3C	25/15	3w (3C), 25/15C	80	0	0	0	0	0	0	0	0	0	0	0	0	0	0	0	0	0	0	0	0	0	0	0	0	2	4	5	5	7	8	10	11	11	11	4	10	15	0.73
MATA4-1(2)	Machaeranthera tanacetifolia	NM1	Pleasanton	NM	1	3	3	3wks, 3C	20/10	3w (3C), 20/10C	94	0	0	0	0	0	0	0	0	0	0	0	0	0	0	1	1	1	3	3	5	7	8	8	8	9	9	9	9	9	10	11	12	12	12	13	0	25	0.48
MATA4-2(2)	Machaeranthera tanacetifolia	NM1	Pleasanton	NM	2	3	3	3wks, 3C	20/10	3w (3C), 20/10C	94	0	0	0	0	0	0	0	0	0	0	0	0	0	0	0	0	7	7	8	8	9	10	12	12	14	14	15	17	18	19	19	19	19	19	6	1	25	0.76
MATA4-3(2)	Machaeranthera tanacetifolia	NM1	Pleasanton	NM	3	3	3	3wks, 3C	20/10	3w (3C), 20/10C	94	0	0	0	0	0	0	0	0	0	0	0	0	0	0	1	2	2	2	3	4	5	6	6	6	7	8	8	11	12	12	12	12	13	13	7	5	20	0.65
MATA4-4(2)	Machaeranthera tanacetifolia	NM1	Pleasanton	NM	4	3	3	3wks, 3C	20/10	3w (3C), 20/10C	94	0	0	0	0	0	0	0	0	0	0	0	0	0	0	0	2	3	4	4	4	4	4	5	5	8	10	10	10	11	11	14	15	15	15	3	7	18	0.83
MATA4-5(2)	Machaeranthera tanacetifolia	NM1	Pleasanton	NM	1	3	3	3wks, 3C	25/15	3w (3C), 25/15C	94	0	0	0	0	0	0	0	0	0	0	0	0	0	0	0	0	1	4	6	6	7	8	9	9	10	10	10	10	10	10	10	10	10	10	11	4	21	0.48
MATA4-6(2)	Machaeranthera tanacetifolia	NM1	Pleasanton	NM	2	3	3	3wks, 3C	25/15	3w (3C), 25/15C	94	0	0	0	0	0	0	0	0	0	0	0	0	0	0	1	3	7	10	11	11	13	14	14	14	14	14	14	14	14	14	14	14	14	14	10	1	24	0.58
MATA4-7(2)	Machaeranthera tanacetifolia	NM1	Pleasanton	NM	3	3	3	3wks, 3C	25/15	3w (3C), 25/15C	94	0	0	0	0	0	0	0	0	0	0	0	0	0	0	0	1	3	6	7	7	8	8	8	8	8	8	8	8	8	9	9	9	9	9	16	0	25	0.36
MATA4-8(2)	Machaeranthera tanacetifolia	NM1	Pleasanton	NM	4	3	3	3wks, 3C	25/15	3w (3C), 25/15C	94	0	0	0	0	0	0	0	0	0	0	0	0	0	0	0	3	7	9	11	12	12	12	12	12	12	12	12	12	12	12	12	12	12	12	11	2	23	0.52
MATA5-1(2)	Machaeranthera tanacetifolia	NM2	Las Cruces	NM	1	3	3	3wks, 3C	20/10	3w (3C), 20/10C	92	0	0	0	0	0	0	0	0	0	0	0	0	0	0	0	1	3	8	10	14	15	17	17	18	20	21	22	22	23	23	23	23	23	23	0	2	23	1
MATA5-2(2)	Machaeranthera tanacetifolia	NM2	Las Cruces	NM	2	3	3	3wks, 3C	20/10	3w (3C), 20/10C	92	0	0	0	0	0	0	0	0	0	0	0	0	0	0	0	0	5	8	12	12	14	14	15	16	17	21	22	22	23	23	23	23	23	23	1	1	24	0.96
MATA5-3(2)	Machaeranthera tanacetifolia	NM2	Las Cruces	NM	3	3	3	3wks, 3C	20/10	3w (3C), 20/10C	92	0	0	0	0	0	0	0	0	0	0	0	0	0	0	0	2	8	12	16	18	20	20	21	22	23	24	24	24	24	24	24	24	24	24	1	0	25	0.96
MATA5-4(2)	Machaeranthera tanacetifolia	NM2	Las Cruces	NM	4	3	3	3wks, 3C	20/10	3w (3C), 20/10C	92	0	0	0	0	0	0	0	0	0	0	0	0	0	0	0	0	0	4	13	14	16	17	17	18	20	20	20	20	21	21	21	21	21	21	0	3	21	1
MATA5-5(2)	Machaeranthera tanacetifolia	NM2	Las Cruces	NM	1	3	3	3wks, 3C	25/15	3w (3C), 25/15C	92	0	0	0	0	0	0	0	0	0	0	0	0	0	0	0	0	0	5	11	15	15	15	15	16	21	22	22	23	23	23	23	23	23	23	1	2	24	0.96
MATA5-6(2)	Machaeranthera tanacetifolia	NM2	Las Cruces	NM	2	3	3	3wks, 3C	25/15	3w (3C), 25/15C	92	0	0	0	0	0	0	0	0	0	0	0	0	0	0	0	2	4	7	9	13	15	17	18	19	22	22	23	23	23	23	23	23	23	23	1	1	24	0.96
MATA5-7(2)	Machaeranthera tanacetifolia	NM2	Las Cruces	NM	3	3	3	3wks, 3C	25/15	3w (3C), 25/15C	92	0	0	0	0	0	0	0	0	0	0	0	0	0	0	0	1	3	7	11	16	16	19	20	21	23	23	23	24	24	24	24	24	24	24	0	1	24	1
MATA5-8(2)	Machaeranthera tanacetifolia	NM2	Las Cruces	NM	4	3	3	3wks, 3C	25/15	3w (3C), 25/15C	92	0	0	0	0	0	0	0	0	0	0	0	0	0	0	0	0	1	5	10	10	13	15	17	18	22	22	22	22	22	23	23	23	23	23	0	4	23	1
PAMU1-1(2)	Packera multilobata	UT	Arch Rock	UT	1	3	3	3wks, 3C	20/10	3w (3C), 20/10C	92	0	0	0	0	0	0	0	0	0	0	0	0	0	0	0	0	0	0	0	0	0	0	0	0	3	13	19	19	19	20	20	20	20	20	0	5	20	1
PAMU1-2(2)	Packera multilobata	UT	Arch Rock	UT	2	3	3	3wks, 3C	20/10	3w (3C), 20/10C	92	0	0	0	0	0	0	0	0	0	0	0	0	0	0	0	0	0	0	0	0	0	0	0	0	2	4	14	19	19	22	22	23	23	23	0	2	23	1
PAMU1-3(2)	Packera multilobata	UT	Arch Rock	UT	3	3	3	3wks, 3C	20/10	3w (3C), 20/10C	92	0	0	0	0	0	0	0	0	0	0	0	0	0	0	0	0	0	0	0	0	0	0	0	0	3	11	19	23	25	25	25	25	25	25	0	0	25	1
PAMU1-4(2)	Packera multilobata	UT	Arch Rock	UT	4	3	3	3wks, 3C	20/10	3w (3C), 20/10C	92	0	0	0	0	0	0	0	0	0	0	0	0	0	0	0	0	0	0	0	0	0	0	0	0	5	14	19	22	23	23	23	23	23	23	0	2	23	1
PAMU1-5(2)	Packera multilobata	UT	Arch Rock	UT	1	3	3	3wks, 3C	25/15	3w (3C), 25/15C	92	0	0	0	0	0	0	0	0	0	0	0	0	0	0	0	0	0	0	0	0	0	0	0	0	12	19	22	22	22	22	22	22	22	22	0	3	22	1
PAMU1-6(2)	Packera multilobata	UT	Arch Rock	UT	2	3	3	3wks, 3C	25/15	3w (3C), 25/15C	92	0	0	0	0	0	0	0	0	0	0	0	0	0	0	0	0	0	0	0	0	0	0	0	0	6	17	20	21	21	21	21	21	21	21	0	4	21	1
PAMU1-7(2)	Packera multilobata	UT	Arch Rock	UT	3	3	3	3wks, 3C	25/15	3w (3C), 25/15C	92	0	0	0	0	0	0	0	0	0	0	0	0	0	0	0	0	0	0	0	0	0	0	0	0	13	21	23	23	23	23	23	23	23	23	0	2	23	1
PAMU1-8(2)	Packera multilobata	UT	Arch Rock	UT	4	3	3	3wks, 3C	25/15	3w (3C), 25/15C	92	0	0	0	0	0	0	0	0	0	0	0	0	0	0	0	0	0	0	0	0	0	0	0	0	11	20	24	24	24	24	24	24	24	24	0	1	24	1
PAMU2-1(2)	Packera multilobata	AZ	Griffiths	AZ	1	3	3	3wks, 3C	20/10	3w (3C), 20/10C	94	0	0	0	0	0	0	0	0	0	0	0	0	0	0	0	0	0	0	0	0	0	0	0	0	0	0	7	8	15	17	19	21	23	23	0	2	23	1
PAMU2-2(2)	Packera multilobata	AZ	Griffiths	AZ	2	3	3	3wks, 3C	20/10	3w (3C), 20/10C	94	0	0	0	0	0	0	0	0	0	0	0	0	0	0	0	0	0	0	0	0	0	0	0	0	0	3	8	11	13	16	17	19	20	20	4	1	24	0.83
PAMU2-3(2)	Packera multilobata	AZ	Griffiths	AZ	3	3	3	3wks, 3C	20/10	3w (3C), 20/10C	94	0	0	0	0	0	0	0	0	0	0	0	0	0	0	0	0	0	0	0	0	0	0	0	0	0	3	14	17	21	22	22	22	22	22	0	3	22	1
PAMU2-4(2)	Packera multilobata	AZ	Griffiths	AZ	4	3	3	3wks, 3C	20/10	3w (3C), 20/10C	94	0	0	0	0	0	0	0	0	0	0	0	0	0	0	0	0	0	0	0	0	0	0	0	0	0	10	16	19	20	20	20	20	20	20	1	4	21	0.95
PAMU2-5(2)	Packera multilobata	AZ	Griffiths	AZ	1	3	3	3wks, 3C	25/15	3w (3C), 25/15C	94	0	0	0	0	0	0	0	0	0	0	0	0	0	0	0	0	0	0	0	0	0	0	0	0	6	15	18	18	19	19	19	19	19	19	0	6	19	1
PAMU2-6(2)	Packera multilobata	AZ	Griffiths	AZ	2	3	3	3wks, 3C	25/15	3w (3C), 25/15C	94	0	0	0	0	0	0	0	0	0	0	0	0	0	0	0	0	0	0	0	0	0	0	0	0	5	17	20	20	20	21	21	21	21	21	0	4	21	1
PAMU2-7(2)	Packera multilobata	AZ	Griffiths	AZ	3	3	3	3wks, 3C	25/15	3w (3C), 25/15C	94	0	0	0	0	0	0	0	0	0	0	0	0	0	0	0	0	0	0	0	0	0	0	0	0	6	20	23	23	23	23	23	23	23	23	0	2	23	1
PAMU2-8(2)	Packera multilobata	AZ	Griffiths	AZ	4	3	3	3wks, 3C	25/15	3w (3C), 25/15C	94	0	0	0	0	0	0	0	0	0	0	0	0	0	0	0	0	0	0	0	0	0	0	0	0	6	18	22	22	22	22	22	22	22	22	0	4	22	1
PECO1-1(2)	Penstemon comarrhenus	UT1	Kane	UT	1	3	3	3wks, 3C	20/10	3w (3C), 20/10C	96	0	0	0	0	0	0	0	0	0	0	0	0	0	0	0	0	0	0	0	0	0	0	0	0	0	2	3	6	6	6	6	6	6	6	19	0	25	0.23
PECO1-2(2)	Penstemon comarrhenus	UT1	Kane	UT	2	3	3	3wks, 3C	20/10	3w (3C), 20/10C	96	0	0	0	0	0	0	0	0	0	0	0	0	0	0	0	0	0	0	0	0	0	0	0	0	0	0	2	4	6	6	6	8	8	8	17	0	25	0.32
PECO1-3(2)	Penstemon comarrhenus	UT1	Kane	UT	3	3	3	3wks, 3C	20/10	3w (3C), 20/10C	96	0	0	0	0	0	0	0	0	0	0	0	0	0	0	0	0	0	0	0	0	0	0	0	0	0	0	3	4	4	5	5	5	6	6	18	1	24	0.25
PECO1-4(2)	Penstemon comarrhenus	UT1	Kane	UT	4	3	3	3wks, 3C	20/10	3w (3C), 20/10C	96	0	0	0	0	0	0	0	0	0	0	0	0	0	0	0	0	0	0	0	0	0	0	0	0	0	0	5	7	7	8	9	9	9	9	12	4	21	0.43
PECO1-5(2)	Penstemon comarrhenus	UT1	Kane	UT	1	3	3	3wks, 3C	25/15	3w (3C), 25/15C	96	0	0	0	0	0	0	0	0	0	0	0	0	0	0	0	0	0	0	0	0	0	0	0	0	1	5	6	8	9	9	9	10	10	10	13	2	23	0.43
PECO1-6(2)	Penstemon comarrhenus	UT1	Kane	UT	2	3	3	3wks, 3C	25/15	3w (3C), 25/15C	96	0	0	0	0	0	0	0	0	0	0	0	0	0	0	0	0	0	0	0	0	0	0	0	0	0	3	4	4	4	4	4	4	5	5	17	3	22	0.23
PECO1-7(2)	Penstemon comarrhenus	UT1	Kane	UT	3	3	3	3wks, 3C	25/15	3w (3C), 25/15C	96	0	0	0	0	0	0	0	0	0	0	0	0	0	0	0	0	0	0	0	0	0	0	0	0	2	8	9	11	11	11	11	11	11	11	13	1	24	0.46
PECO1-8(2)	Penstemon comarrhenus	UT1	Kane	UT	4	3	3	3wks, 3C	25/15	3w (3C), 25/15C	96	0	0	0	0	0	0	0	0	0	0	0	0	0	0	0	0	0	0	0	0	0	0	0	0	0	2	5	6	6	7	7	8	8	8	15	2	23	0.35
PECO2-1(2)	Penstemon comarrhenus	UT2	San Juan	UT	1	3	3	3wks, 3C	20/10	3w (3C), 20/10C	98	0	0	0	0	0	0	0	0	0	0	0	0	0	0	0	0	0	0	0	0	0	0	0	0	0	0	0	0	2	2	2	2	2	2	22	1	24	0.08
PECO2-2(2)	Penstemon comarrhenus	UT2	San Juan	UT	2	3	3	3wks, 3C	20/10	3w (3C), 20/10C	98	0	0	0	0	0	0	0	0	0	0	0	0	0	0	0	0	0	0	0	0	0	0	0	0	0	0	0	0	0	8	8	8	8	8	16	1	24	0.33
PECO2-3(2)	Penstemon comarrhenus	UT2	San Juan	UT	3	3	3	3wks, 3C	20/10	3w (3C), 20/10C	98	0	0	0	0	0	0	0	0	0	0	0	0	0	0	0	0	0	0	0	0	0	0	0	0	0	0	1	2	2	5	5	5	5	5	20	0	25	0.2
PECO2-4(2)	Penstemon comarrhenus	UT2	San Juan	UT	4	3	3	3wks, 3C	20/10	3w (3C), 20/10C	98	0	0	0	0	0	0	0	0	0	0	0	0	0	0	0	0	0	0	0	0	0	0	0	0	0	0	1	2	2	2	2	2	3	3	22	0	25	0.12
PECO2-5(2)	Penstemon comarrhenus	UT2	San Juan	UT	1	3	3	3wks, 3C	25/15	3w (3C), 25/15C	98	0	0	0	0	0	0	0	0	0	0	0	0	0	0	0	0	0	0	0	0	0	0	0	0	0	0	2	3	4	4	5	6	6	6	19	0	25	0.24
PECO2-6(2)	Penstemon comarrhenus	UT2	San Juan	UT	2	3	3	3wks, 3C	25/15	3w (3C), 25/15C	98	0	0	0	0	0	0	0	0	0	0	0	0	0	0	0	0	0	0	0	0	0	0	0	0	0	0	0	0	1	1	1	2	2	2	22	1	24	0.08
PECO2-7(2)	Penstemon comarrhenus	UT2	San Juan	UT	3	3	3	3wks, 3C	25/15	3w (3C), 25/15C	98	0	0	0	0	0	0	0	0	0	0	0	0	0	0	0	0	0	0	0	0	0	0	0	0	0	0	4	5	6	6	6	6	7	7	16	2	23	0.3
PECO2-8(2)	Penstemon comarrhenus	UT2	San Juan	UT	4	3	3	3wks, 3C	25/15	3w (3C), 25/15C	98	0	0	0	0	0	0	0	0	0	0	0	0	0	0	0	0	0	0	0	0	0	0	0	0	0	0	1	2	3	5	6	6	6	6	19	0	25	0.24
PLPA1-1(2)	Plantago patagonica	UT	Grand	UT	1	3	3	3wks, 3C	20/10	3w (3C), 20/10C	100	0	0	0	0	0	0	0	0	0	0	0	0	0	0	0	0	0	0	0	0	0	0	0	0	0	2	3	4	4	5	5	5	5	5	20	0	25	0.2
PLPA1-2(2)	Plantago patagonica	UT	Grand	UT	2	3	3	3wks, 3C	20/10	3w (3C), 20/10C	100	0	0	0	0	0	0	0	0	0	0	0	0	0	0	0	0	0	0	0	0	0	0	0	0	0	1	3	3	3	4	4	4	4	4	21	0	25	0.16
PLPA1-3(2)	Plantago patagonica	UT	Grand	UT	3	3	3	3wks, 3C	20/10	3w (3C), 20/10C	100	0	0	0	0	0	0	0	0	0	0	0	0	0	0	0	0	0	0	0	0	0	0	0	0	0	0	1	1	1	1	1	1	1	1	24	0	25	0.04
PLPA1-4(2)	Plantago patagonica	UT	Grand	UT	4	3	3	3wks, 3C	20/10	3w (3C), 20/10C	100	0	0	0	0	0	0	0	0	0	0	0	0	0	0	0	0	0	0	0	0	0	0	0	0	1	2	2	3	3	4	4	4	4	4	21	0	25	0.16
PLPA1-5(2)	Plantago patagonica	UT	Grand	UT	1	3	3	3wks, 3C	25/15	3w (3C), 25/15C	100	0	0	0	0	0	0	0	0	0	0	0	0	0	0	0	0	0	0	0	0	0	0	0	0	1	1	2	2	2	2	2	2	2	2	23	0	25	0.08
PLPA1-6(2)	Plantago patagonica	UT	Grand	UT	2	3	3	3wks, 3C	25/15	3w (3C), 25/15C	100	0	0	0	0	0	0	0	0	0	0	0	0	0	0	0	0	0	0	0	0	0	0	0	0	0	3	3	3	3	3	4	4	4	4	21	0	25	0.16
PLPA1-7(2)	Plantago patagonica	UT	Grand	UT	3	3	3	3wks, 3C	25/15	3w (3C), 25/15C	100	0	0	0	0	0	0	0	0	0	0	0	0	0	0	0	0	0	0	0	0	0	0	0	0	0	0	0	0	0	0	0	0	0	0	25	0	25	0
PLPA1-8(2)	Plantago patagonica	UT	Grand	UT	4	3	3	3wks, 3C	25/15	3w (3C), 25/15C	100	0	0	0	0	0	0	0	0	0	0	0	0	0	0	0	0	0	0	0	0	0	0	0	0	1	4	4	4	4	4	4	4	4	4	21	0	25	0.16
PLPA2-1(2)	Plantago patagonica	AZ	Flagstaff	AZ	1	3	3	3wks, 3C	20/10	3w (3C), 20/10C	100	0	0	0	0	0	0	0	0	0	0	0	0	0	0	0	0	0	0	0	0	0	0	0	0	0	2	17	20	23	25	25	25	25	25	0	0	25	1
PLPA2-2(2)	Plantago patagonica	AZ	Flagstaff	AZ	2	3	3	3wks, 3C	20/10	3w (3C), 20/10C	100	0	0	0	0	0	0	0	0	0	0	0	0	0	0	0	0	0	0	0	0	0	0	0	0	0	5	15	20	23	24	25	25	25	25	0	0	25	0.96
PLPA2-3(2)	Plantago patagonica	AZ	Flagstaff	AZ	3	3	3	3wks, 3C	20/10	3w (3C), 20/10C	100	0	0	0	0	0	0	0	0	0	0	0	0	0	0	0	0	0	0	0	0	0	0	0	0	0	0	12	23	24	24	24	24	24	24	1	0	25	0.96
PLPA2-4(2)	Plantago patagonica	AZ	Flagstaff	AZ	4	3	3	3wks, 3C	20/10	3w (3C), 20/10C	100	0	0	0	0	0	0	0	0	0	0	0	0	0	0	0	0	0	0	0	0	0	0	0	0	0	2	11	21	23	24	24	24	24	24	1	0	25	0.96
PLPA2-5(2)	Plantago patagonica	AZ	Flagstaff	AZ	1	3	3	3wks, 3C	25/15	3w (3C), 25/15C	100	0	0	0	0	0	0	0	0	0	0	0	0	0	0	0	0	0	0	0	0	0	0	0	0	7	25	25	25	25	25	25	25	25	25	0	0	25	1
PLPA2-6(2)	Plantago patagonica	AZ	Flagstaff	AZ	2	3	3	3wks, 3C	25/15	3w (3C), 25/15C	100	0	0	0	0	0	0	0	0	0	0	0	0	0	0	0	0	0	0	0	0	0	0	0	0	2	25	25	25	25	25	25	25	25	25	0	0	25	1
PLPA2-7(2)	Plantago patagonica	AZ	Flagstaff	AZ	3	3	3	3wks, 3C	25/15	3w (3C), 25/15C	100	0	0	0	0	0	0	0	0	0	0	0	0	0	0	0	0	0	0	0	0	0	0	0	0	3	25	25	25	25	25	25	25	25	25	0	0	25	1
PLPA2-8(2)	Plantago patagonica	AZ	Flagstaff	AZ	4	3	3	3wks, 3C	25/15	3w (3C), 25/15C	100	0	0	0	0	0	0	0	0	0	0	0	0	0	0	0	0	0	0	0	0	0	0	0	0	4	23	25	25	25	25	25	25	25	25	0	0	25	1
PLPA3-1(2)	Plantago patagonica	NM	Apache Creek	NM	1	3	3	3wks, 3C	20/10	3w (3C), 20/10C	100	0	0	0	0	0	0	0	0	0	0	0	0	0	0	0	0	0	0	0	0	0	0	0	0	0	0	1	3	4	5	6	6	6	6	19	0	25	0.24
PLPA3-2(2)	Plantago patagonica	NM	Apache Creek	NM	2	3	3	3wks, 3C	20/10	3w (3C), 20/10C	100	0	0	0	0	0	0	0	0	0	0	0	0	0	0	0	0	0	0	0	0	0	0	0	0	0	1	2	4	4	4	4	4	4	4	21	0	25	0.16
PLPA3-3(2)	Plantago patagonica	NM	Apache Creek	NM	3	3	3	3wks, 3C	20/10	3w (3C), 20/10C	100	0	0	0	0	0	0	0	0	0	0	0	0	0	0	0	0	0	0	0	0	0	0	0	0	0	0	4	7	8	10	10	10	10	10	13	1	23	0.43
PLPA3-4(2)	Plantago patagonica	NM	Apache Creek	NM	4	3	3	3wks, 3C	20/10	3w (3C), 20/10C	100	0	0	0	0	0	0	0	0	0	0	0	0	0	0	0	0	0	0	0	0	0	0	0	0	0	0	0	1	1	3	3	3	3	3	22	0	25	0.12
PLPA3-5(2)	Plantago patagonica	NM	Apache Creek	NM	1	3	3	3wks, 3C	25/15	3w (3C), 25/15C	100	0	0	0	0	0	0	0	0	0	0	0	0	0	0	0	0	0	0	0	0	0	0	0	0	0	23	23	24	25	25	25	25	25	25	0	0	25	1
PLPA3-6(2)	Plantago patagonica	NM	Apache Creek	NM	2	3	3	3wks, 3C	25/15	3w (3C), 25/15C	100	0	0	0	0	0	0	0	0	0	0	0	0	0	0	0	0	0	0	0	0	0	0	0	0	0	19	22	24	24	24	24	24	24	24	1	0	25	0.96
PLPA3-7(2)	Plantago patagonica	NM	Apache Creek	NM	3	3	3	3wks, 3C	25/15	3w (3C), 25/15C	100	0	0	0	0	0	0	0	0	0	0	0	0	0	0	0	0	0	0	0	0	0	0	0	0	0	22	22	22	22	22	22	22	22	22	3	0	25	0.88
PLPA3-8(2)	Plantago patagonica	NM	Apache Creek	NM	4	3	3	3wks, 3C	25/15	3w (3C), 25/15C	100	0	0	0	0	0	0	0	0	0	0	0	0	0	0	0	0	0	0	0	0	0	0	0	0	0	25	25	25	25	25	25	25	25	25	0	0	25	1
PLPA4-1(2)	Plantago patagonica	CO	Delta	CO	1	3	3	3wks, 3C	20/10	3w (3C), 20/10C	100	0	0	0	0	0	0	0	0	0	0	0	0	0	0	0	0	0	0	0	0	0	0	0	0	0	4	6	7	7	7	7	7	7	7	18	0	25	0.28
PLPA4-2(2)	Plantago patagonica	CO	Delta	CO	2	3	3	3wks, 3C	20/10	3w (3C), 20/10C	100	0	0	0	0	0	0	0	0	0	0	0	0	0	0	0	0	0	0	0	0	0	0	0	0	0	8	9	9	9	9	9	9	9	9	13	0	22	0.41
PLPA4-3(2)	Plantago patagonica	CO	Delta	CO	3	3	3	3wks, 3C	20/10	3w (3C), 20/10C	100	0	0	0	0	0	0	0	0	0	0	0	0	0	0	0	0	0	0	0	0	0	0	0	0	0	9	10	10	10	10	10	11	11	11	14	0	25	0.44
PLPA4-4(2)	Plantago patagonica	CO	Delta	CO	4	3	3	3wks, 3C	20/10	3w (3C), 20/10C	100	0	0	0	0	0	0	0	0	0	0	0	0	0	0	0	0	0	0	0	0	0	0	0	0	2	9	9	9	9	9	9	9	9	9	16	0	25	0.36
PLPA4-5(2)	Plantago patagonica	CO	Delta	CO	1	3	3	3wks, 3C	25/15	3w (3C), 25/15C	100	0	0	0	0	0	0	0	0	0	0	0	0	0	0	0	0	0	0	0	0	0	0	0	0	12	14	14	14	14	14	14	14	14	14	11	0	25	0.56
PLPA4-6(2)	Plantago patagonica	CO	Delta	CO	2	3	3	3wks, 3C	25/15	3w (3C), 25/15C	100	0	0	0	0	0	0	0	0	0	0	0	0	0	0	0	0	0	0	0	0	0	0	0	0	9	12	12	12	12	12	12	12	12	12	13	0	25	0.48
PLPA4-7(2)	Plantago patagonica	CO	Delta	CO	3	3	3	3wks, 3C	25/15	3w (3C), 25/15C	100	0	0	0	0	0	0	0	0	0	0	0	0	0	0	0	0	0	0	0	0	0	0	0	0	13	14	14	14	14	14	14	14	14	14	11	0	25	0.56
PLPA4-8(2)	Plantago patagonica	CO	Delta	CO	4	3	3	3wks, 3C	25/15	3w (3C), 25/15C	100	0	0	0	0	0	0	0	0	0	0	0	0	0	0	0	0	0	0	0	0	0	0	0	0	14	15	15	15	15	15	15	15	15	15	10	0	25	0.58
SPPA1-1(2)	Sphaeralcea parvifolia	AZ	Winona	AZ	1	3	3	3wks, 3C	20/10	3w (3C), 20/10C	76	0	0	0	0	0	0	0	0	0	0	0	0	0	0	0	0	0	0	0	0	0	0	0	0	1	4	5	5	7	7	7	7	8	8	12	5	20	0.4
SPPA1-2(2)	Sphaeralcea parvifolia	AZ	Winona	AZ	2	3	3	3wks, 3C	20/10	3w (3C), 20/10C	76	0	0	0	0	0	0	0	0	0	0	0	0	0	0	0	0	0	0	0	0	0	0	0	0	0	1	2	3	5	9	9	9	9	9	12	4	21	0.43
SPPA1-3(2)	Sphaeralcea parvifolia	AZ	Winona	AZ	3	3	3	3wks, 3C	20/10	3w (3C), 20/10C	76	0	0	0	0	0	0	0	0	0	0	0	0	0	0	0	0	0	0	0	0	0	0	0	0	1	3	4	4	6	8	8	8	8	8	12	5	20	0.4
SPPA1-4(2)	Sphaeralcea parvifolia	AZ	Winona	AZ	4	3	3	3wks, 3C	20/10	3w (3C), 20/10C	76	0	0	0	0	0	0	0	0	0	0	0	0	0	0	0	0	0	0	0	0	0	0	0	0	0	0	4	5	5	6	6	6	6	6	16	3	22	0.27
SPPA1-5(2)	Sphaeralcea parvifolia	AZ	Winona	AZ	1	3	3	3wks, 3C	25/15	3w (3C), 25/15C	76	0	0	0	0	0	0	0	0	0	0	0	0	0	0	0	0	0	0	0	0	0	0	1	1	2	11	11	11	13	13	13	13	13	13	8	4	21	0.62
SPPA1-6(2)	Sphaeralcea parvifolia	AZ	Winona	AZ	2	3	3	3wks, 3C	25/15	3w (3C), 25/15C	76	0	0	0	0	0	0	0	0	0	0	0	0	0	0	0	0	0	0	0	0	0	0	0	0	1	10	10	11	11	11	11	11	11	11	7	7	18	0.61
SPPA1-7(2)	Sphaeralcea parvifolia	AZ	Winona	AZ	3	3	3	3wks, 3C	25/15	3w (3C), 25/15C	76	0	0	0	0	0	0	0	0	0	0	0	0	0	0	0	0	0	0	0	0	0	0	0	0	0	7	11	11	11	11	11	11	11	11	12	2	23	0.48
SPPA1-8(2)	Sphaeralcea parvifolia	AZ	Winona	AZ	4	3	3	3wks, 3C	25/15	3w (3C), 25/15C	76	0	0	0	0	0	0	0	0	0	0	0	0	0	0	0	0	0	0	0	0	0	0	0	0	4	10	10	12	12	14	14	14	14	14	8	3	22	0.64
SPPA2-1(2)	Sphaeralcea parvifolia	UT	Grand	UT	1	3	3	3wks, 3C	20/10	3w (3C), 20/10C	78	0	0	0	0	0	0	0	0	0	0	0	0	0	0	0	0	0	0	0	0	0	0	0	0	0	5	11	14	14	14	14	14	14	14	7	3	21	0.67
SPPA2-2(2)	Sphaeralcea parvifolia	UT	Grand	UT	2	3	3	3wks, 3C	20/10	3w (3C), 20/10C	78	0	0	0	0	0	0	0	0	0	0	0	0	0	0	0	0	0	0	0	0	0	0	0	0	0	3	9	9	9	9	9	9	9	9	14	2	23	0.39
SPPA2-3(2)	Sphaeralcea parvifolia	UT	Grand	UT	3	3	3	3wks, 3C	20/10	3w (3C), 20/10C	78	0	0	0	0	0	0	0	0	0	0	0	0	0	0	0	0	0	0	0	0	0	0	0	0	0	2	4	6	7	7	7	7	7	7	14	4	21	0.33
SPPA2-4(2)	Sphaeralcea parvifolia	UT	Grand	UT	4	3	3	3wks, 3C	20/10	3w (3C), 20/10C	78	0	0	0	0	0	0	0	0	0	0	0	0	0	0	0	0	0	0	0	0	0	0	0	0	0	4	7	10	10	10	10	10	10	10	11	3	21	0.48
SPPA2-5(2)	Sphaeralcea parvifolia	UT	Grand	UT	1	3	3	3wks, 3C	25/15	3w (3C), 25/15C	78	0	0	0	0	0	0	0	0	0	0	0	0	0	0	0	0	0	0	0	0	0	0	0	0	6	7	7	7	7	7	8	8	8	8	12	5	20	0.4
SPPA2-6(2)	Sphaeralcea parvifolia	UT	Grand	UT	2	3	3	3wks, 3C	25/15	3w (3C), 25/15C	78	0	0	0	0	0	0	0	0	0	0	0	0	0	0	0	0	0	0	0	0	0	0	0	0	6	13	14	14	14	14	14	14	14	14	7	4	21	0.67
SPPA2-7(2)	Sphaeralcea parvifolia	UT	Grand	UT	3	3	3	3wks, 3C	25/15	3w (3C), 25/15C	78	0	0	0	0	0	0	0	0	0	0	0	0	0	0	0	0	0	0	0	0	0	0	0	0	0	2	3	3	4	4	5	5	5	5	13	7	18	0.28
SPPA2-8(2)	Sphaeralcea parvifolia	UT	Grand	UT	4	3	3	3wks, 3C	25/15	3w (3C), 25/15C	78	0	0	0	0	0	0	0	0	0	0	0	0	0	0	0	0	0	0	0	0	0	0	0	0	3	10	10	11	12	12	12	12	12	12	9	4	21	0.57
HEMU1-1(3)	Heliomeris multiflora	AZ	Flagstaff	AZ	1	3	30	3wks, 30C	20/10	3w (30C), 20/10C	90	0	0	0	0	0	0	0	0	0	0	0	0	0	0	0	1	2	2	2	2	2	2	2	2	2	2	3	3	3	4	5	5	5	5	12	8	17	0.29
HEMU1-2(3)	Heliomeris multiflora	AZ	Flagstaff	AZ	2	3	30	3wks, 30C	20/10	3w (30C), 20/10C	90	0	0	0	0	0	0	0	0	0	0	0	0	0	0	1	1	1	1	1	1	1	1	1	1	2	4	4	4	4	4	4	4	4	4	17	4	21	0.19
HEMU1-3(3)	Heliomeris multiflora	AZ	Flagstaff	AZ	3	3	30	3wks, 30C	20/10	3w (30C), 20/10C	90	0	0	0	0	0	0	0	0	0	0	0	0	0	0	0	0	0	0	0	0	0	0	0	0	0	0	2	2	3	4	4	4	4	4	15	6	19	0.21
HEMU1-4(3)	Heliomeris multiflora	AZ	Flagstaff	AZ	4	3	30	3wks, 30C	20/10	3w (30C), 20/10C	90	0	0	0	0	0	0	0	0	0	0	0	0	0	0	0	0	1	1	1	1	1	1	1	1	1	3	3	3	3	4	4	4	4	4	17	4	21	0.19
HEMU1-5(3)	Heliomeris multiflora	AZ	Flagstaff	AZ	1	3	30	3wks, 30C	25/15	3w (30C), 25/15C	90	0	0	0	0	0	0	0	0	0	0	0	0	0	0	1	2	3	3	3	3	3	3	3	3	10	16	17	17	17	17	17	17	17	17	6	2	23	0.74
HEMU1-6(3)	Heliomeris multiflora	AZ	Flagstaff	AZ	2	3	30	3wks, 30C	25/15	3w (30C), 25/15C	90	0	0	0	0	0	0	0	0	0	0	0	0	0	0	0	1	1	1	1	1	1	1	1	1	4	5	6	7	7	7	7	7	7	7	8	10	15	0.47
HEMU1-7(3)	Heliomeris multiflora	AZ	Flagstaff	AZ	3	3	30	3wks, 30C	25/15	3w (30C), 25/15C	90	0	0	0	0	0	0	0	0	0	0	0	0	0	0	0	0	0	0	0	0	0	0	0	0	4	4	6	7	8	8	8	9	9	9	8	7	17	0.53
HEMU1-8(3)	Heliomeris multiflora	AZ	Flagstaff	AZ	4	3	30	3wks, 30C	25/15	3w (30C), 25/15C	90	0	0	0	0	0	0	0	0	0	0	0	0	0	0	0	0	0	0	0	0	0	0	0	0	3	6	7	7	8	10	10	10	10	10	4	11	14	0.71
HEMU2-1(3)	Heliomeris multiflora	CO	Ouray	CO	1	3	30	3wks, 30C	20/10	3w (30C), 20/10C	96	0	0	0	0	0	0	0	0	0	0	0	0	0	0	0	0	0	0	0	0	0	0	0	0	0	0	0	0	0	0	0	0	0	0	21	4	21	0
HEMU2-2(3)	Heliomeris multiflora	CO	Ouray	CO	2	3	30	3wks, 30C	20/10	3w (30C), 20/10C	96	0	0	0	0	0	0	0	0	0	0	0	0	0	0	0	0	0	0	0	0	0	0	0	0	0	0	0	0	0	0	0	0	0	0	23	2	23	0
HEMU2-3(3)	Heliomeris multiflora	CO	Ouray	CO	3	3	30	3wks, 30C	20/10	3w (30C), 20/10C	96	0	0	0	0	0	0	0	0	0	0	0	0	0	0	0	0	0	0	0	0	0	0	0	0	0	0	0	0	0	0	0	0	0	0	21	4	21	0
HEMU2-4(3)	Heliomeris multiflora	CO	Ouray	CO	4	3	30	3wks, 30C	20/10	3w (30C), 20/10C	96	0	0	0	0	0	0	0	0	0	0	0	0	0	0	1	2	2	2	2	2	2	2	2	2	2	2	2	2	2	2	2	2	2	2	21	2	23	0.09
HEMU2-5(3)	Heliomeris multiflora	CO	Ouray	CO	1	3	30	3wks, 30C	25/15	3w (30C), 25/15C	96	0	0	0	0	0	0	0	0	0	0	0	0	0	0	0	0	0	0	0	0	0	0	0	0	1	1	1	1	1	1	1	1	1	1	22	2	23	0.04
HEMU2-6(3)	Heliomeris multiflora	CO	Ouray	CO	2	3	30	3wks, 30C	25/15	3w (30C), 25/15C	96	0	0	0	0	0	0	0	0	0	0	0	0	0	0	0	0	0	0	0	0	0	0	0	0	0	0	0	1	1	1	1	1	1	1	21	3	22	0.05
HEMU2-7(3)	Heliomeris multiflora	CO	Ouray	CO	3	3	30	3wks, 30C	25/15	3w (30C), 25/15C	96	0	0	0	0	0	0	0	0	0	0	0	0	0	0	0	0	0	0	0	0	0	0	0	0	0	0	0	0	0	0	0	0	0	0	21	4	21	0
HEMU2-8(3)	Heliomeris multiflora	CO	Ouray	CO	4	3	30	3wks, 30C	25/15	3w (30C), 25/15C	96	0	0	0	0	0	0	0	0	0	0	0	0	0	0	0	0	0	0	0	0	0	0	0	0	0	0	0	0	0	0	0	0	0	0	24	1	24	0
HEMU3-1(3)	Heliomeris multiflora	NM	Organ	NM	1	3	30	3wks, 30C	20/10	3w (30C), 20/10C	96	0	0	0	0	0	0	0	0	0	0	0	0	0	0	0	0	2	4	5	5	5	5	6	6	6	13	17	20	20	22	23	23	23	23	2	0	25	0.92
HEMU3-2(3)	Heliomeris multiflora	NM	Organ	NM	2	3	30	3wks, 30C	20/10	3w (30C), 20/10C	96	0	0	0	0	0	0	0	0	0	0	0	0	0	0	0	0	2	3	3	3	3	3	3	3	5	10	15	16	16	17	17	17	17	17	4	4	21	0.81
HEMU3-3(3)	Heliomeris multiflora	NM	Organ	NM	3	3	30	3wks, 30C	20/10	3w (30C), 20/10C	96	0	0	0	0	0	0	0	0	0	0	0	0	0	0	0	0	0	0	0	0	0	0	0	0	3	11	15	16	17	17	17	17	18	18	3	4	21	0.86
HEMU3-4(3)	Heliomeris multiflora	NM	Organ	NM	4	3	30	3wks, 30C	20/10	3w (30C), 20/10C	96	0	0	0	0	0	0	0	0	0	0	0	0	0	0	1	1	4	4	4	4	4	4	5	5	10	13	17	19	19	20	21	22	22	22	3	0	25	0.88
HEMU3-5(3)	Heliomeris multiflora	NM	Organ	NM	1	3	30	3wks, 30C	25/15	3w (30C), 25/15C	96	0	0	0	0	0	0	0	0	0	0	0	0	0	0	1	1	1	2	2	2	3	3	3	3	15	15	18	21	21	21	22	22	22	22	2	1	24	0.92
HEMU3-6(3)	Heliomeris multiflora	NM	Organ	NM	2	3	30	3wks, 30C	25/15	3w (30C), 25/15C	96	0	0	0	0	0	0	0	0	0	0	0	0	0	0	1	2	3	3	3	3	3	3	3	3	15	19	20	21	21	21	22	22	22	22	0	4	22	1
HEMU3-7(3)	Heliomeris multiflora	NM	Organ	NM	3	3	30	3wks, 30C	25/15	3w (30C), 25/15C	96	0	0	0	0	0	0	0	0	0	0	0	0	0	0	1	1	2	3	6	6	6	6	6	6	15	18	18	19	19	19	19	19	19	19	2	4	21	0.9
HEMU3-8(3)	Heliomeris multiflora	NM	Organ	NM	4	3	30	3wks, 30C	25/15	3w (30C), 25/15C	96	0	0	0	0	0	0	0	0	0	0	0	0	0	0	0	1	2	2	2	2	3	3	3	3	13	16	17	18	19	19	19	19	19	19	0	6	19	1
HEVI1-1(3)	Heterotheca villosa	UT	Rio Mesa	UT	1	3	30	3wks, 30C	20/10	3w (30C), 20/10C	80	0	0	0	0	0	0	0	0	0	0	0	0	0	0	0	0	3	4	4	4	4	6	6	7	9	18	18	18	18	18	18	18	18	18	0	7	18	1
HEVI1-2(3)	Heterotheca villosa	UT	Rio Mesa	UT	2	3	30	3wks, 30C	20/10	3w (30C), 20/10C	80	0	0	0	0	0	0	0	0	0	0	0	0	0	0	0	0	0	0	1	2	3	3	4	4	7	18	19	19	19	19	19	19	19	19	0	6	19	1
HEVI1-3(3)	Heterotheca villosa	UT	Rio Mesa	UT	3	3	30	3wks, 30C	20/10	3w (30C), 20/10C	80	0	0	0	0	0	0	0	0	0	0	0	0	0	0	0	0	0	1	1	1	2	3	4	5	5	20	20	20	20	20	20	20	20	20	0	5	20	1
HEVI1-4(3)	Heterotheca villosa	UT	Rio Mesa	UT	4	3	30	3wks, 30C	20/10	3w (30C), 20/10C	80	0	0	0	0	0	0	0	0	0	0	0	0	0	0	0	0	0	0	1	1	2	3	3	3	3	20	20	20	21	21	21	21	21	21	0	4	21	1
HEVI1-5(3)	Heterotheca villosa	UT	Rio Mesa	UT	1	3	30	3wks, 30C	25/15	3w (30C), 25/15C	80	0	0	0	0	0	0	0	0	0	0	0	0	0	0	0	0	0	1	1	2	3	3	3	3	14	16	17	17	17	17	18	19	19	19	1	5	20	0.95
HEVI1-6(3)	Heterotheca villosa	UT	Rio Mesa	UT	2	3	30	3wks, 30C	25/15	3w (30C), 25/15C	80	0	0	0	0	0	0	0	0	0	0	0	0	0	0	0	0	0	1	2	2	2	2	2	2	16	18	20	20	20	20	20	20	20	20	2	3	22	0.91
HEVI1-7(3)	Heterotheca villosa	UT	Rio Mesa	UT	3	3	30	3wks, 30C	25/15	3w (30C), 25/15C	80	0	0	0	0	0	0	0	0	0	0	0	0	0	0	0	0	1	1	3	5	5	5	5	5	15	16	17	17	17	19	19	19	19	19	0	0	19	1
HEVI1-8(3)	Heterotheca villosa	UT	Rio Mesa	UT	4	3	30	3wks, 30C	25/15	3w (30C), 25/15C	80	0	0	0	0	0	0	0	0	0	0	0	0	0	0	0	1	2	3	3	3	3	3	3	3	13	13	14	15	15	15	15	16	17	17	2	6	19	0.89
HEVI2-1(3)	Heterotheca villosa	AZ	Flagstaff	AZ	1	3	30	3wks, 30C	20/10	3w (30C), 20/10C	96	0	0	0	0	0	0	0	0	0	0	0	0	0	0	6	6	7	8	8	8	9	9	11	11	12	20	23	23	23	23	23	23	23	23	0	2	23	1
HEVI2-2(3)	Heterotheca villosa	AZ	Flagstaff	AZ	2	3	30	3wks, 30C	20/10	3w (30C), 20/10C	96	0	0	0	0	0	0	0	0	0	0	0	0	0	0	3	5	6	6	6	6	6	6	6	6	11	16	20	20	20	20	20	20	20	20	0	6	20	1
HEVI2-3(3)	Heterotheca villosa	AZ	Flagstaff	AZ	3	3	30	3wks, 30C	20/10	3w (30C), 20/10C	96	0	0	0	0	0	0	0	0	0	0	0	0	0	0	6	6	6	6	6	8	8	8	8	8	15	19	19	20	20	20	20	20	20	20	0	6	20	1
HEVI2-4(3)	Heterotheca villosa	AZ	Flagstaff	AZ	4	3	30	3wks, 30C	20/10	3w (30C), 20/10C	96	0	0	0	0	0	0	0	0	0	0	0	0	0	0	7	8	8	8	8	8	8	8	8	8	16	22	22	22	22	22	22	22	22	22	1	2	23	0.96
HEVI2-5(3)	Heterotheca villosa	AZ	Flagstaff	AZ	1	3	30	3wks, 30C	25/15	3w (30C), 25/15C	96	0	0	0	0	0	0	0	0	0	0	0	0	0	0	4	6	6	6	7	7	8	8	8	8	13	16	16	17	17	18	18	18	18	18	3	4	21	0.86
HEVI2-6(3)	Heterotheca villosa	AZ	Flagstaff	AZ	2	3	30	3wks, 30C	25/15	3w (30C), 25/15C	96	0	0	0	0	0	0	0	0	0	0	0	0	0	0	1	2	2	2	2	2	2	2	2	2	8	15	15	16	16	18	18	18	18	18	4	4	22	0.82
HEVI2-7(3)	Heterotheca villosa	AZ	Flagstaff	AZ	3	3	30	3wks, 30C	25/15	3w (30C), 25/15C	96	0	0	0	0	0	0	0	0	0	0	0	0	0	0	2	3	4	4	4	5	5	5	5	5	11	15	16	16	16	17	18	18	18	18	2	5	20	0.9
HEVI2-8(3)	Heterotheca villosa	AZ	Flagstaff	AZ	4	3	30	3wks, 30C	25/15	3w (30C), 25/15C	96	0	0	0	0	0	0	0	0	0	0	0	0	0	0	3	4	5	5	5	6	6	6	7	7	13	15	16	17	17	18	18	18	18	18	0	7	18	1
HEVI3-1(3)	Heterotheca villosa	NM	Salinas	NM	1	3	30	3wks, 30C	20/10	3w (30C), 20/10C	51	0	0	0	0	0	0	0	0	0	0	0	0	0	0	1	3	4	5	6	6	6	6	6	6	6	10	14	15	15	15	15	15	15	15	0	10	15	1
HEVI3-2(3)	Heterotheca villosa	NM	Salinas	NM	2	3	30	3wks, 30C	20/10	3w (30C), 20/10C	51	0	0	0	0	0	0	0	0	0	0	0	0	0	0	0	0	0	0	0	0	1	1	1	1	1	5	6	8	8	8	8	8	8	8	0	17	8	1
HEVI3-3(3)	Heterotheca villosa	NM	Salinas	NM	3	3	30	3wks, 30C	20/10	3w (30C), 20/10C	51	0	0	0	0	0	0	0	0	0	0	0	0	0	0	0	1	2	3	5	5	5	5	6	6	6	11	14	15	15	15	15	15	15	15	0	10	15	1
HEVI3-4(3)	Heterotheca villosa	NM	Salinas	NM	4	3	30	3wks, 30C	20/10	3w (30C), 20/10C	51	0	0	0	0	0	0	0	0	0	0	0	0	0	0	0	1	2	4	5	5	7	7	7	8	9	13	13	13	13	13	13	13	13	13	0	12	13	1
HEVI3-5(3)	Heterotheca villosa	NM	Salinas	NM	1	3	30	3wks, 30C	25/15	3w (30C), 25/15C	51	0	0	0	0	0	0	0	0	0	0	0	0	0	0	0	0	2	3	3	4	5	5	6	7	12	12	12	13	13	13	13	13	13	13	1	11	14	0.93
HEVI3-6(3)	Heterotheca villosa	NM	Salinas	NM	2	3	30	3wks, 30C	25/15	3w (30C), 25/15C	51	0	0	0	0	0	0	0	0	0	0	0	0	0	0	0	1	4	6	7	8	9	9	9	9	12	12	12	12	14	14	14	14	14	14	0	11	14	1
HEVI3-7(3)	Heterotheca villosa	NM	Salinas	NM	3	3	30	3wks, 30C	25/15	3w (30C), 25/15C	51	0	0	0	0	0	0	0	0	0	0	0	0	0	0	0	2	2	3	3	3	3	4	4	5	9	9	9	9	9	9	9	9	9	9	0	16	9	1
HEVI3-8(3)	Heterotheca villosa	NM	Salinas	NM	4	3	30	3wks, 30C	25/15	3w (30C), 25/15C	51	0	0	0	0	0	0	0	0	0	0	0	0	0	0	0	0	1	2	2	2	2	2	2	2	9	9	9	10	10	10	10	10	10	10	2	13	12	0.83
MACA1-1(3)	Machaeranthera canescens	UT1	San Juan	UT	1	3	30	3wks, 30C	20/10	3w (30C), 20/10C	91	0	0	0	0	0	0	0	0	0	0	0	0	0	0	7	9	9	9	9	9	9	9	9	9	9	12	12	13	13	13	14	14	14	14	9	3	23	0.61
MACA1-2(3)	Machaeranthera canescens	UT1	San Juan	UT	2	3	30	3wks, 30C	20/10	3w (30C), 20/10C	91	0	0	0	0	0	0	0	0	0	0	0	0	0	0	9	9	9	9	9	9	9	9	9	9	9	13	17	18	18	18	18	18	18	18	6	1	24	0.75
MACA1-3(3)	Machaeranthera canescens	UT1	San Juan	UT	3	3	30	3wks, 30C	20/10	3w (30C), 20/10C	91	0	0	0	0	0	0	0	0	0	0	0	0	0	0	2	2	2	2	2	2	2	2	2	2	2	3	4	5	6	7	7	7	7	7	18	0	25	0.28
MACA1-4(3)	Machaeranthera canescens	UT1	San Juan	UT	4	3	30	3wks, 30C	20/10	3w (30C), 20/10C	91	0	0	0	0	0	0	0	0	0	0	0	0	0	0	11	11	11	11	11	11	11	11	11	11	11	14	17	17	17	18	19	19	19	19	1	5	20	0.95
MACA1-5(3)	Machaeranthera canescens	UT1	San Juan	UT	1	3	30	3wks, 30C	25/15	3w (30C), 25/15C	91	0	0	0	0	0	0	0	0	0	0	0	0	0	0	5	8	8	8	8	9	9	9	9	9	9	9	9	11	11	11	11	11	11	11	3	10	14	0.79
MACA1-6(3)	Machaeranthera canescens	UT1	San Juan	UT	2	3	30	3wks, 30C	25/15	3w (30C), 25/15C	91	0	0	0	0	0	0	0	0	0	0	0	0	0	0	8	10	10	10	10	10	10	10	10	10	11	15	15	15	17	17	17	17	17	17	1	7	18	0.94
MACA1-7(3)	Machaeranthera canescens	UT1	San Juan	UT	3	3	30	3wks, 30C	25/15	3w (30C), 25/15C	91	0	0	0	0	0	0	0	0	0	0	0	0	0	0	8	10	10	10	10	10	10	10	10	10	11	17	17	17	17	18	18	18	18	18	2	7	20	0.9
MACA1-8(3)	Machaeranthera canescens	UT1	San Juan	UT	4	3	30	3wks, 30C	25/15	3w (30C), 25/15C	91	0	0	0	0	0	0	0	0	0	0	0	0	0	0	10	10	10	10	10	10	10	10	10	10	11	13	13	13	13	13	13	13	13	13	2	10	15	0.87
MACA2-1(3)	Machaeranthera canescens	UT2	Escalante	UT	1	3	30	3wks, 30C	20/10	3w (30C), 20/10C	96	0	0	0	0	0	0	0	0	0	0	0	0	0	0	5	7	8	8	8	10	11	12	12	12	12	17	17	17	17	17	17	17	17	17	0	8	17	1
MACA2-2(3)	Machaeranthera canescens	UT2	Escalante	UT	2	3	30	3wks, 30C	20/10	3w (30C), 20/10C	96	0	0	0	0	0	0	0	0	0	0	0	0	0	0	5	6	6	6	6	6	6	6	6	6	10	13	14	15	15	15	17	17	17	17	5	4	22	0.77
MACA2-3(3)	Machaeranthera canescens	UT2	Escalante	UT	3	3	30	3wks, 30C	20/10	3w (30C), 20/10C	96	0	0	0	0	0	0	0	0	0	0	0	0	0	0	7	10	10	10	10	10	10	10	10	10	12	15	15	15	15	15	15	15	15	15	5	5	20	0.75
MACA2-4(3)	Machaeranthera canescens	UT2	Escalante	UT	4	3	30	3wks, 30C	20/10	3w (30C), 20/10C	96	0	0	0	0	0	0	0	0	0	0	0	0	0	0	7	8	9	9	9	9	9	9	9	9	12	17	18	18	18	18	18	18	18	18	6	3	24	0.75
MACA2-5(3)	Machaeranthera canescens	UT2	Escalante	UT	1	3	30	3wks, 30C	25/15	3w (30C), 25/15C	96	0	0	0	0	0	0	0	0	0	0	0	0	0	0	5	9	9	9	10	10	10	10	10	10	13	15	15	15	15	15	15	16	16	16	7	2	23	0.7
MACA2-6(3)	Machaeranthera canescens	UT2	Escalante	UT	2	3	30	3wks, 30C	25/15	3w (30C), 25/15C	96	0	0	0	0	0	0	0	0	0	0	0	0	0	0	5	9	9	10	10	10	11	11	11	12	16	17	17	17	17	17	17	17	17	17	8	0	25	0.65
MACA2-7(3)	Machaeranthera canescens	UT2	Escalante	UT	3	3	30	3wks, 30C	25/15	3w (30C), 25/15C	96	0	0	0	0	0	0	0	0	0	0	0	0	0	0	7	10	10	10	10	10	10	10	10	10	13	14	14	14	15	15	15	15	15	15	7	3	22	0.68
MACA2-8(3)	Machaeranthera canescens	UT2	Escalante	UT	4	3	30	3wks, 30C	25/15	3w (30C), 25/15C	96	0	0	0	0	0	0	0	0	0	0	0	0	0	0	4	5	5	5	5	5	5	5	5	6	11	12	12	12	12	12	12	12	12	12	12	1	24	0.5
MACA3-1(3)	Machaeranthera canescens	AZ	Flagstaff	AZ	1	3	30	3wks, 30C	20/10	3w (30C), 20/10C	98	0	0	0	0	0	0	0	0	0	0	0	0	0	0	4	6	7	7	7	7	8	8	8	8	9	13	15	15	15	15	15	15	15	15	1	9	16	0.94
MACA3-2(3)	Machaeranthera canescens	AZ	Flagstaff	AZ	2	3	30	3wks, 30C	20/10	3w (30C), 20/10C	98	0	0	0	0	0	0	0	0	0	0	0	0	0	0	8	10	11	12	13	13	14	14	14	14	14	14	15	15	15	16	16	16	16	16	3	6	19	0.84
MACA3-3(3)	Machaeranthera canescens	AZ	Flagstaff	AZ	3	3	30	3wks, 30C	20/10	3w (30C), 20/10C	98	0	0	0	0	0	0	0	0	0	0	0	0	0	0	5	8	9	10	11	11	11	11	11	11	11	12	16	16	16	16	16	16	16	16	0	9	16	1
MACA3-4(3)	Machaeranthera canescens	AZ	Flagstaff	AZ	4	3	30	3wks, 30C	20/10	3w (30C), 20/10C	98	0	0	0	0	0	0	0	0	0	0	0	0	0	0	4	4	4	4	4	4	4	4	4	4	4	6	9	9	10	10	11	13	14	14	1	9	15	0.93
MACA3-5(3)	Machaeranthera canescens	AZ	Flagstaff	AZ	1	3	30	3wks, 30C	25/15	3w (30C), 25/15C	98	0	0	0	0	0	0	0	0	0	0	0	0	0	0	3	6	8	9	10	10	11	11	11	11	13	15	17	17	18	18	18	18	18	18	3	4	21	0.86
MACA3-6(3)	Machaeranthera canescens	AZ	Flagstaff	AZ	2	3	30	3wks, 30C	25/15	3w (30C), 25/15C	98	0	0	0	0	0	0	0	0	0	0	0	0	0	0	5	8	8	8	8	8	8	8	8	8	9	10	10	11	11	12	13	14	14	14	7	3	21	0.67
MACA3-7(3)	Machaeranthera canescens	AZ	Flagstaff	AZ	3	3	30	3wks, 30C	25/15	3w (30C), 25/15C	98	0	0	0	0	0	0	0	0	0	0	0	0	0	0	5	7	9	9	9	9	9	9	10	10	11	11	12	12	12	12	12	12	12	12	8	4	20	0.6
MACA3-8(3)	Machaeranthera canescens	AZ	Flagstaff	AZ	4	3	30	3wks, 30C	25/15	3w (30C), 25/15C	98	0	0	0	0	0	0	0	0	0	0	0	0	0	0	5	7	8	8	9	9	10	10	10	10	11	12	12	14	14	14	14	14	14	14	9	2	23	0.61
MACA5-1(3)	Machaeranthera canescens	NM	Mogollon	NM	1	3	30	3wks, 30C	20/10	3w (30C), 20/10C	98	0	0	0	0	0	0	0	0	0	0	0	0	0	0	1	1	1	1	1	1	1	1	1	1	2	4	10	10	11	11	13	14	15	15	0	10	15	1
MACA5-2(3)	Machaeranthera canescens	NM	Mogollon	NM	2	3	30	3wks, 30C	20/10	3w (30C), 20/10C	98	0	0	0	0	0	0	0	0	0	0	0	0	0	0	1	2	2	2	2	2	2	2	3	4	4	4	12	14	16	16	17	18	18	16	1	7	17	0.94
MACA5-3(3)	Machaeranthera canescens	NM	Mogollon	NM	3	3	30	3wks, 30C	20/10	3w (30C), 20/10C	98	0	0	0	0	0	0	0	0	0	0	0	0	0	0	2	5	5	7	9	9	9	9	9	9	9	9	18	19	19	19	20	20	20	19	2	3	21	0.9
MACA5-4(3)	Machaeranthera canescens	NM	Mogollon	NM	4	3	30	3wks, 30C	20/10	3w (30C), 20/10C	98	0	0	0	0	0	0	0	0	0	0	0	0	0	0	2	2	5	7	7	7	7	9	10	10	10	10	13	13	13	14	15	16	16	16	3	6	19	0.84
MACA5-5(3)	Machaeranthera canescens	NM	Mogollon	NM	1	3	30	3wks, 30C	25/15	3w (30C), 25/15C	98	0	0	0	0	0	0	0	0	0	0	0	0	0	0	1	1	2	2	2	4	4	4	5	5	10	10	10	11	12	12	12	12	12	12	1	12	13	0.92
MACA5-6(3)	Machaeranthera canescens	NM	Mogollon	NM	2	3	30	3wks, 30C	25/15	3w (30C), 25/15C	98	0	0	0	0	0	0	0	0	0	0	0	0	0	0	0	2	3	5	7	7	7	7	7	7	9	13	14	16	16	18	18	19	19	19	5	1	24	0.79
MACA5-7(3)	Machaeranthera canescens	NM	Mogollon	NM	3	3	30	3wks, 30C	25/15	3w (30C), 25/15C	98	0	0	0	0	0	0	0	0	0	0	0	0	0	0	0	2	3	3	3	3	4	4	4	4	6	10	11	11	11	12	12	13	13	13	6	6	19	0.68
MACA5-8(3)	Machaeranthera canescens	NM	Mogollon	NM	4	3	30	3wks, 30C	25/15	3w (30C), 25/15C	98	0	0	0	0	0	0	0	0	0	0	0	0	0	0	2	2	2	2	3	3	4	4	5	7	9	12	12	13	13	16	16	16	16	16	2	7	18	0.89
MATA1-1(3)	Machaeranthera tanacetifolia	UT1	Grand	UT	1	3	30	3wks, 30C	20/10	3w (30C), 20/10C	94	0	0	0	0	0	0	0	0	0	0	0	0	0	0	0	0	0	0	3	3	4	4	4	5	5	6	11	11	14	14	14	15	15	15	2	8	17	0.88
MATA1-2(3)	Machaeranthera tanacetifolia	UT1	Grand	UT	2	3	30	3wks, 30C	20/10	3w (30C), 20/10C	94	0	0	0	0	0	0	0	0	0	0	0	0	0	0	0	0	0	2	2	2	2	3	3	3	4	8	15	15	15	16	16	17	18	18	2	5	20	0.9
MATA1-3(3)	Machaeranthera tanacetifolia	UT1	Grand	UT	3	3	30	3wks, 30C	20/10	3w (30C), 20/10C	94	0	0	0	0	0	0	0	0	0	0	0	0	0	0	1	1	1	1	3	3	3	3	4	4	4	9	11	11	13	17	17	18	18	18	1	6	19	0.95
MATA1-4(3)	Machaeranthera tanacetifolia	UT1	Grand	UT	4	3	30	3wks, 30C	20/10	3w (30C), 20/10C	94	0	0	0	0	0	0	0	0	0	0	0	0	0	0	0	0	0	0	0	1	1	1	1	1	1	6	7	7	11	12	13	13	13	13	2	10	15	0.87
MATA1-5(3)	Machaeranthera tanacetifolia	UT1	Grand	UT	1	3	30	3wks, 30C	25/15	3w (30C), 25/15C	94	0	0	0	0	0	0	0	0	0	0	0	0	0	0	0	0	0	1	1	1	2	2	2	2	6	10	11	12	13	15	15	16	17	17	2	6	19	0.89
MATA1-6(3)	Machaeranthera tanacetifolia	UT1	Grand	UT	2	3	30	3wks, 30C	25/15	3w (30C), 25/15C	94	0	0	0	0	0	0	0	0	0	0	0	0	0	0	0	0	0	0	0	1	1	1	1	1	3	5	7	9	9	12	12	13	13	13	3	9	16	0.81
MATA1-7(3)	Machaeranthera tanacetifolia	UT1	Grand	UT	3	3	30	3wks, 30C	25/15	3w (30C), 25/15C	94	0	0	0	0	0	0	0	0	0	0	0	0	0	0	1	1	1	1	2	3	3	3	3	3	6	8	9	12	12	14	15	16	16	16	3	6	19	0.84
MATA1-8(3)	Machaeranthera tanacetifolia	UT1	Grand	UT	4	3	30	3wks, 30C	25/15	3w (30C), 25/15C	94	0	0	0	0	0	0	0	0	0	0	0	0	0	0	1	1	1	3	4	4	4	4	5	6	8	9	11	13	15	15	16	17	17	17	3	5	20	0.85
MATA2-1(3)	Machaeranthera tanacetifolia	UT2	Garfield	UT	1	3	30	3wks, 30C	20/10	3w (30C), 20/10C	80	0	0	0	0	0	0	0	0	0	0	0	0	0	0	1	1	1	2	2	2	2	2	2	2	2	2	2	2	2	2	3	3	4	4	10	11	14	0.29
MATA2-2(3)	Machaeranthera tanacetifolia	UT2	Garfield	UT	2	3	30	3wks, 30C	20/10	3w (30C), 20/10C	80	0	0	0	0	0	0	0	0	0	0	0	0	0	0	1	1	1	2	2	2	2	2	2	2	2	2	3	5	6	6	6	8	8	8	11	6	19	0.42
MATA2-3(3)	Machaeranthera tanacetifolia	UT2	Garfield	UT	3	3	30	3wks, 30C	20/10	3w (30C), 20/10C	80	0	0	0	0	0	0	0	0	0	0	0	0	0	0	0	0	0	1	1	1	1	1	1	1	1	2	6	6	6	7	9	9	9	9	5	11	14	0.64
MATA2-4(3)	Machaeranthera tanacetifolia	UT2	Garfield	UT	4	3	30	3wks, 30C	20/10	3w (30C), 20/10C	80	0	0	0	0	0	0	0	0	0	0	0	0	0	0	0	0	0	0	0	0	0	0	0	0	0	3	5	8	10	10	11	13	13	13	7	5	20	0.65
MATA2-5(3)	Machaeranthera tanacetifolia	UT2	Garfield	UT	1	3	30	3wks, 30C	25/15	3w (30C), 25/15C	80	0	0	0	0	0	0	0	0	0	0	0	0	0	0	0	0	0	0	0	0	0	0	0	0	0	3	3	4	5	6	6	7	7	7	6	12	13	0.54
MATA2-6(3)	Machaeranthera tanacetifolia	UT2	Garfield	UT	2	3	30	3wks, 30C	25/15	3w (30C), 25/15C	80	0	0	0	0	0	0	0	0	0	0	0	0	0	0	0	1	1	1	1	1	1	1	1	1	1	1	3	4	5	7	7	7	8	8	4	13	12	0.67
MATA2-7(3)	Machaeranthera tanacetifolia	UT2	Garfield	UT	3	3	30	3wks, 30C	25/15	3w (30C), 25/15C	80	0	0	0	0	0	0	0	0	0	0	0	0	0	0	0	0	0	0	0	0	0	0	0	0	0	2	5	5	5	7	7	7	7	7	10	8	17	0.41
MATA2-8(3)	Machaeranthera tanacetifolia	UT2	Garfield	UT	4	3	30	3wks, 30C	25/15	3w (30C), 25/15C	80	0	0	0	0	0	0	0	0	0	0	0	0	0	0	0	0	0	0	0	0	0	0	0	0	0	0	2	2	2	2	2	3	4	4	3	18	7	0.57
MATA4-1(3)	Machaeranthera tanacetifolia	NM1	Pleasanton	NM	1	3	30	3wks, 30C	20/10	3w (30C), 20/10C	94	0	0	0	0	0	0	0	0	0	0	0	0	0	0	1	1	1	1	1	1	1	1	1	1	1	3	3	4	5	6	8	9	10	10	8	7	18	0.56
MATA4-2(3)	Machaeranthera tanacetifolia	NM1	Pleasanton	NM	2	3	30	3wks, 30C	20/10	3w (30C), 20/10C	94	0	0	0	0	0	0	0	0	0	0	0	0	0	0	0	0	0	0	1	1	1	1	1	1	1	4	4	5	9	10	11	11	12	12	9	4	21	0.57
MATA4-3(3)	Machaeranthera tanacetifolia	NM1	Pleasanton	NM	3	3	30	3wks, 30C	20/10	3w (30C), 20/10C	94	0	0	0	0	0	0	0	0	0	0	0	0	0	0	1	1	1	1	1	1	1	1	1	1	1	2	4	4	5	6	7	7	8	8	7	10	15	0.53
MATA4-4(3)	Machaeranthera tanacetifolia	NM1	Pleasanton	NM	4	3	30	3wks, 30C	20/10	3w (30C), 20/10C	94	0	0	0	0	0	0	0	0	0	0	0	0	0	0	0	0	0	0	0	1	1	1	1	1	1	2	4	5	5	6	9	10	11	11	8	6	19	0.58
MATA4-5(3)	Machaeranthera tanacetifolia	NM1	Pleasanton	NM	1	3	30	3wks, 30C	25/15	3w (30C), 25/15C	94	0	0	0	0	0	0	0	0	0	0	0	0	0	0	2	2	2	2	2	2	2	2	2	2	4	4	4	4	4	4	4	4	4	4	16	5	20	0.2
MATA4-6(3)	Machaeranthera tanacetifolia	NM1	Pleasanton	NM	2	3	30	3wks, 30C	25/15	3w (30C), 25/15C	94	0	0	0	0	0	0	0	0	0	0	0	0	0	0	3	3	3	3	3	3	3	3	3	3	3	3	3	3	3	3	4	4	4	4	16	5	20	0.2
MATA4-7(3)	Machaeranthera tanacetifolia	NM1	Pleasanton	NM	3	3	30	3wks, 30C	25/15	3w (30C), 25/15C	94	0	0	0	0	0	0	0	0	0	0	0	0	0	0	2	2	2	2	2	2	2	2	2	2	2	2	2	2	2	2	2	2	2	2	20	4	22	0.09
MATA4-8(3)	Machaeranthera tanacetifolia	NM1	Pleasanton	NM	4	3	30	3wks, 30C	25/15	3w (30C), 25/15C	94	0	0	0	0	0	0	0	0	0	0	0	0	0	0	2	2	2	2	2	2	2	2	2	2	2	2	2	2	2	2	2	2	2	2	18	5	20	0.1
MATA5-1(3)	Machaeranthera tanacetifolia	NM2	Las Cruces	NM	1	3	30	3wks, 30C	20/10	3w (30C), 20/10C	92	0	0	0	0	0	0	0	0	0	0	0	0	0	0	9	11	11	11	11	11	12	12	12	12	14	19	20	20	21	21	21	21	21	21	2	2	23	0.91
MATA5-2(3)	Machaeranthera tanacetifolia	NM2	Las Cruces	NM	2	3	30	3wks, 30C	20/10	3w (30C), 20/10C	92	0	0	0	0	0	0	0	0	0	0	0	0	0	0	8	9	9	9	9	9	9	9	9	9	11	16	19	20	21	21	22	22	22	22	0	2	22	1
MATA5-3(3)	Machaeranthera tanacetifolia	NM2	Las Cruces	NM	3	3	30	3wks, 30C	20/10	3w (30C), 20/10C	92	0	0	0	0	0	0	0	0	0	0	0	0	0	0	7	8	9	9	9	9	9	9	10	10	15	19	20	21	21	21	21	21	21	21	0	4	21	1
MATA5-4(3)	Machaeranthera tanacetifolia	NM2	Las Cruces	NM	4	3	30	3wks, 30C	20/10	3w (30C), 20/10C	92	0	0	0	0	0	0	0	0	0	0	0	0	0	0	13	13	13	13	13	13	13	13	13	13	13	19	20	23	23	23	23	23	23	23	0	3	23	1
MATA5-5(3)	Machaeranthera tanacetifolia	NM2	Las Cruces	NM	1	3	30	3wks, 30C	25/15	3w (30C), 25/15C	92	0	0	0	0	0	0	0	0	0	0	0	0	0	0	9	9	9	9	9	9	9	9	9	9	15	15	15	15	15	16	17	19	20	20	5	0	25	0.8
MATA5-6(3)	Machaeranthera tanacetifolia	NM2	Las Cruces	NM	2	3	30	3wks, 30C	25/15	3w (30C), 25/15C	92	0	0	0	0	0	0	0	0	0	0	0	0	0	0	9	11	11	11	11	11	11	11	11	13	16	16	16	17	17	17	18	18	18	18	4	2	22	0.82
MATA5-7(3)	Machaeranthera tanacetifolia	NM2	Las Cruces	NM	3	3	30	3wks, 30C	25/15	3w (30C), 25/15C	92	0	0	0	0	0	0	0	0	0	0	0	0	0	0	10	11	11	11	12	12	12	13	13	13	14	15	16	17	19	19	19	19	19	19	2	4	21	0.9
MATA5-8(3)	Machaeranthera tanacetifolia	NM2	Las Cruces	NM	4	3	30	3wks, 30C	25/15	3w (30C), 25/15C	92	0	0	0	0	0	0	0	0	0	0	0	0	0	0	11	11	11	11	11	11	11	11	11	11	14	14	15	15	17	19	21	21	21	21	3	1	24	0.88
PAMU1-1(3)	Packera multilobata	UT	Arch Rock	UT	1	3	30	3wks, 30C	20/10	3w (30C), 20/10C	92	0	0	0	0	0	0	0	0	0	0	0	0	0	0	0	0	0	0	0	0	0	1	1	1	3	15	23	24	24	24	24	24	24	24	1	0	25	0.96
PAMU1-2(3)	Packera multilobata	UT	Arch Rock	UT	2	3	30	3wks, 30C	20/10	3w (30C), 20/10C	92	0	0	0	0	0	0	0	0	0	0	0	0	0	0	0	0	0	0	1	2	2	3	4	4	4	13	18	20	22	23	23	23	23	23	0	2	23	1
PAMU1-3(3)	Packera multilobata	UT	Arch Rock	UT	3	3	30	3wks, 30C	20/10	3w (30C), 20/10C	92	0	0	0	0	0	0	0	0	0	0	0	0	0	0	0	0	0	0	0	4	5	5	5	5	5	13	20	20	20	20	20	20	20	20	0	4	20	1
PAMU1-4(3)	Packera multilobata	UT	Arch Rock	UT	4	3	30	3wks, 30C	20/10	3w (30C), 20/10C	92	0	0	0	0	0	0	0	0	0	0	0	0	0	0	0	0	0	0	0	0	0	0	0	1	2	3	10	17	21	22	23	23	23	23	1	1	24	0.96
PAMU1-5(3)	Packera multilobata	UT	Arch Rock	UT	1	3	30	3wks, 30C	25/15	3w (30C), 25/15C	92	0	0	0	0	0	0	0	0	0	0	0	0	0	0	0	0	0	0	1	1	1	1	3	3	11	17	20	21	22	22	22	22	22	22	0	3	22	1
PAMU1-6(3)	Packera multilobata	UT	Arch Rock	UT	2	3	30	3wks, 30C	25/15	3w (30C), 25/15C	92	0	0	0	0	0	0	0	0	0	0	0	0	0	0	0	0	0	0	1	2	3	3	4	5	11	17	19	19	19	19	19	19	19	19	0	6	19	1
PAMU1-7(3)	Packera multilobata	UT	Arch Rock	UT	3	3	30	3wks, 30C	25/15	3w (30C), 25/15C	92	0	0	0	0	0	0	0	0	0	0	0	0	0	0	0	0	0	0	0	1	1	1	2	2	12	21	21	22	22	22	22	22	22	22	0	3	22	1
PAMU1-8(3)	Packera multilobata	UT	Arch Rock	UT	4	3	30	3wks, 30C	25/15	3w (30C), 25/15C	92	0	0	0	0	0	0	0	0	0	0	0	0	0	0	0	0	1	1	1	3	3	3	3	4	11	21	21	21	21	21	21	21	21	21	0	4	21	1
PAMU2-1(3)	Packera multilobata	AZ	Griffiths	AZ	1	3	30	3wks, 30C	20/10	3w (30C), 20/10C	94	0	0	0	0	0	0	0	0	0	0	0	0	0	0	0	0	0	0	0	0	0	0	0	0	0	1	13	17	19	20	20	20	20	20	0	5	20	1
PAMU2-2(3)	Packera multilobata	AZ	Griffiths	AZ	2	3	30	3wks, 30C	20/10	3w (30C), 20/10C	94	0	0	0	0	0	0	0	0	0	0	0	0	0	0	0	0	0	0	0	0	0	1	1	1	1	8	14	18	18	18	18	18	18	18	1	6	19	0.95
PAMU2-3(3)	Packera multilobata	AZ	Griffiths	AZ	3	3	30	3wks, 30C	20/10	3w (30C), 20/10C	94	0	0	0	0	0	0	0	0	0	0	0	0	0	0	0	0	0	0	0	0	0	0	0	0	0	4	11	18	19	20	20	21	21	21	0	4	21	1
PAMU2-4(3)	Packera multilobata	AZ	Griffiths	AZ	4	3	30	3wks, 30C	20/10	3w (30C), 20/10C	94	0	0	0	0	0	0	0	0	0	0	0	0	0	0	0	0	0	0	0	0	0	0	0	0	0	6	13	16	18	18	18	19	19	19	2	4	21	0.9
PAMU2-5(3)	Packera multilobata	AZ	Griffiths	AZ	1	3	30	3wks, 30C	25/15	3w (30C), 25/15C	94	0	0	0	0	0	0	0	0	0	0	0	0	0	0	0	0	0	0	0	1	1	1	1	1	3	13	15	16	17	17	18	18	18	18	1	6	19	0.95
PAMU2-6(3)	Packera multilobata	AZ	Griffiths	AZ	2	3	30	3wks, 30C	25/15	3w (30C), 25/15C	94	0	0	0	0	0	0	0	0	0	0	0	0	0	0	0	0	0	0	0	0	0	0	0	0	4	17	23	23	23	23	23	23	23	23	0	2	23	1
PAMU2-7(3)	Packera multilobata	AZ	Griffiths	AZ	3	3	30	3wks, 30C	25/15	3w (30C), 25/15C	94	0	0	0	0	0	0	0	0	0	0	0	0	0	0	0	0	0	0	0	1	1	1	1	1	4	15	21	21	23	23	23	23	23	23	1	1	24	0.96
PAMU2-8(3)	Packera multilobata	AZ	Griffiths	AZ	4	3	30	3wks, 30C	25/15	3w (30C), 25/15C	94	0	0	0	0	0	0	0	0	0	0	0	0	0	0	0	0	0	0	0	0	0	0	0	0	2	6	7	11	13	16	17	18	18	18	6	1	24	0.75
PECO1-1(3)	Penstemon comarrhenus	UT1	Kane	UT	1	3	30	3wks, 30C	20/10	3w (30C), 20/10C	96	0	0	0	0	0	0	0	0	0	0	0	0	0	0	0	0	0	0	0	0	0	0	0	0	0	0	0	2	2	6	6	8	8	8	11	6	19	0.42
PECO1-2(3)	Penstemon comarrhenus	UT1	Kane	UT	2	3	30	3wks, 30C	20/10	3w (30C), 20/10C	96	0	0	0	0	0	0	0	0	0	0	0	0	0	0	0	0	0	0	0	0	0	0	0	0	0	0	0	0	3	4	6	6	6	6	18	0	24	0.25
PECO1-3(3)	Penstemon comarrhenus	UT1	Kane	UT	3	3	30	3wks, 30C	20/10	3w (30C), 20/10C	96	0	0	0	0	0	0	0	0	0	0	0	0	0	0	0	0	0	0	0	0	0	0	0	0	0	0	0	0	4	5	10	14	14	14	11	0	25	0.56
PECO1-4(3)	Penstemon comarrhenus	UT1	Kane	UT	4	3	30	3wks, 30C	20/10	3w (30C), 20/10C	96	0	0	0	0	0	0	0	0	0	0	0	0	0	0	0	0	0	0	0	0	0	0	0	0	0	0	0	1	2	3	9	12	12	12	12	1	24	0.5
PECO1-5(3)	Penstemon comarrhenus	UT1	Kane	UT	1	3	30	3wks, 30C	25/15	3w (30C), 25/15C	96	0	0	0	0	0	0	0	0	0	0	0	0	0	0	0	0	0	0	0	0	0	0	0	0	0	0	2	3	4	4	4	5	5	5	20	0	25	0.2
PECO1-6(3)	Penstemon comarrhenus	UT1	Kane	UT	2	3	30	3wks, 30C	25/15	3w (30C), 25/15C	96	0	0	0	0	0	0	0	0	0	0	0	0	0	0	0	0	0	0	0	0	0	0	0	0	0	1	2	2	4	5	5	5	5	5	20	0	25	0.2
PECO1-7(3)	Penstemon comarrhenus	UT1	Kane	UT	3	3	30	3wks, 30C	25/15	3w (30C), 25/15C	96	0	0	0	0	0	0	0	0	0	0	0	0	0	0	0	0	0	0	0	0	0	0	0	0	0	0	0	3	3	4	4	4	4	4	21	0	25	0.16
PECO1-8(3)	Penstemon comarrhenus	UT1	Kane	UT	4	3	30	3wks, 30C	25/15	3w (30C), 25/15C	96	0	0	0	0	0	0	0	0	0	0	0	0	0	0	0	0	0	0	0	0	0	0	0	0	0	0	1	3	3	5	5	5	5	5	20	0	25	0.2
PECO2-1(3)	Penstemon comarrhenus	UT2	San Juan	UT	1	3	30	3wks, 30C	20/10	3w (30C), 20/10C	98	0	0	0	0	0	0	0	0	0	0	0	0	0	0	0	0	0	0	0	0	0	0	0	0	0	0	0	0	0	4	5	8	8	8	16	1	24	0.33
PECO2-2(3)	Penstemon comarrhenus	UT2	San Juan	UT	2	3	30	3wks, 30C	20/10	3w (30C), 20/10C	98	0	0	0	0	0	0	0	0	0	0	0	0	0	0	0	0	0	0	0	0	0	0	0	0	0	0	0	0	1	3	6	7	8	8	17	0	25	0.32
PECO2-3(3)	Penstemon comarrhenus	UT2	San Juan	UT	3	3	30	3wks, 30C	20/10	3w (30C), 20/10C	98	0	0	0	0	0	0	0	0	0	0	0	0	0	0	0	0	0	0	0	0	0	0	0	0	0	0	0	0	2	2	4	7	7	7	17	1	24	0.29
PECO2-4(3)	Penstemon comarrhenus	UT2	San Juan	UT	4	3	30	3wks, 30C	20/10	3w (30C), 20/10C	98	0	0	0	0	0	0	0	0	0	0	0	0	0	0	0	0	0	0	0	0	0	0	0	0	0	0	0	0	2	3	6	10	10	10	14	1	24	0.42
PECO2-5(3)	Penstemon comarrhenus	UT2	San Juan	UT	1	3	30	3wks, 30C	25/15	3w (30C), 25/15C	98	0	0	0	0	0	0	0	0	0	0	0	0	0	0	0	0	0	0	0	0	0	0	0	0	0	0	0	1	2	2	3	5	5	5	19	1	24	0.21
PECO2-6(3)	Penstemon comarrhenus	UT2	San Juan	UT	2	3	30	3wks, 30C	25/15	3w (30C), 25/15C	98	0	0	0	0	0	0	0	0	0	0	0	0	0	0	0	0	0	0	0	0	0	0	0	0	0	0	1	1	2	3	6	7	7	7	16	2	23	0.3
PECO2-7(3)	Penstemon comarrhenus	UT2	San Juan	UT	3	3	30	3wks, 30C	25/15	3w (30C), 25/15C	98	0	0	0	0	0	0	0	0	0	0	0	0	0	0	0	0	0	0	0	0	0	0	0	0	0	0	0	0	1	2	3	3	3	3	21	1	24	0.13
PECO2-8(3)	Penstemon comarrhenus	UT2	San Juan	UT	4	3	30	3wks, 30C	25/15	3w (30C), 25/15C	98	0	0	0	0	0	0	0	0	0	0	0	0	0	0	0	0	0	0	0	0	0	0	0	0	0	0	1	1	1	1	1	2	2	2	22	1	24	0.08
PLPA1-1(3)	Plantago patagonica	UT	Grand	UT	1	3	30	3wks, 30C	20/10	3w (30C), 20/10C	100	0	0	0	0	0	0	0	0	0	0	0	0	0	0	0	0	0	0	0	0	0	0	0	0	0	0	0	0	0	0	0	0	0	0	25	0	25	0
PLPA1-2(3)	Plantago patagonica	UT	Grand	UT	2	3	30	3wks, 30C	20/10	3w (30C), 20/10C	100	0	0	0	0	0	0	0	0	0	0	0	0	0	0	0	0	0	0	0	0	0	0	0	0	0	0	1	1	1	1	1	1	1	1	24	0	25	0.04
PLPA1-3(3)	Plantago patagonica	UT	Grand	UT	3	3	30	3wks, 30C	20/10	3w (30C), 20/10C	100	0	0	0	0	0	0	0	0	0	0	0	0	0	0	0	0	0	0	0	0	0	0	0	0	0	0	0	0	0	0	0	0	0	0	25	0	25	0
PLPA1-4(3)	Plantago patagonica	UT	Grand	UT	4	3	30	3wks, 30C	20/10	3w (30C), 20/10C	100	0	0	0	0	0	0	0	0	0	0	0	0	0	0	0	0	0	0	0	0	0	0	0	0	0	0	0	0	0	0	0	0	0	0	25	0	25	0
PLPA1-5(3)	Plantago patagonica	UT	Grand	UT	1	3	30	3wks, 30C	25/15	3w (30C), 25/15C	100	0	0	0	0	0	0	0	0	0	0	0	0	0	0	0	0	0	0	0	0	0	0	0	0	0	0	0	0	1	1	1	1	1	1	24	0	25	0.04
PLPA1-6(3)	Plantago patagonica	UT	Grand	UT	2	3	30	3wks, 30C	25/15	3w (30C), 25/15C	100	0	0	0	0	0	0	0	0	0	0	0	0	0	0	0	0	0	0	0	0	0	0	0	0	0	0	0	0	0	0	0	0	0	0	25	0	25	0
PLPA1-7(3)	Plantago patagonica	UT	Grand	UT	3	3	30	3wks, 30C	25/15	3w (30C), 25/15C	100	0	0	0	0	0	0	0	0	0	0	0	0	0	0	0	0	0	0	0	0	0	0	0	0	0	0	0	0	0	0	1	4	4	4	21	0	25	0.16
PLPA1-8(3)	Plantago patagonica	UT	Grand	UT	4	3	30	3wks, 30C	25/15	3w (30C), 25/15C	100	0	0	0	0	0	0	0	0	0	0	0	0	0	0	0	0	0	0	0	0	0	0	0	0	0	0	0	0	0	0	0	0	0	0	25	0	25	0
PLPA2-1(3)	Plantago patagonica	AZ	Flagstaff	AZ	1	3	30	3wks, 30C	20/10	3w (30C), 20/10C	100	0	0	0	0	0	0	0	0	0	0	0	0	0	0	0	0	0	0	0	0	0	0	0	0	0	0	0	4	4	4	5	5	5	5	20	0	25	0.19
PLPA2-2(3)	Plantago patagonica	AZ	Flagstaff	AZ	2	3	30	3wks, 30C	20/10	3w (30C), 20/10C	100	0	0	0	0	0	0	0	0	0	0	0	0	0	0	0	0	0	0	0	0	0	0	0	0	0	0	0	0	2	2	2	2	2	2	23	0	25	0.08
PLPA2-3(3)	Plantago patagonica	AZ	Flagstaff	AZ	3	3	30	3wks, 30C	20/10	3w (30C), 20/10C	100	0	0	0	0	0	0	0	0	0	0	0	0	0	0	0	0	1	1	1	1	1	1	1	1	1	1	1	2	4	6	6	6	6	6	19	0	25	0.24
PLPA2-4(3)	Plantago patagonica	AZ	Flagstaff	AZ	4	3	30	3wks, 30C	20/10	3w (30C), 20/10C	100	0	0	0	0	0	0	0	0	0	0	0	0	0	0	1	1	1	1	1	1	1	1	1	1	1	1	1	2	2	2	3	3	3	3	22	0	25	0.12
PLPA2-5(3)	Plantago patagonica	AZ	Flagstaff	AZ	1	3	30	3wks, 30C	25/15	3w (30C), 25/15C	100	0	0	0	0	0	0	0	0	0	0	0	0	0	0	0	0	0	0	0	0	0	0	0	0	0	4	10	10	11	11	11	11	11	11	14	0	25	0.44
PLPA2-6(3)	Plantago patagonica	AZ	Flagstaff	AZ	2	3	30	3wks, 30C	25/15	3w (30C), 25/15C	100	0	0	0	0	0	0	0	0	0	0	0	0	0	0	0	1	1	1	1	1	1	1	1	1	1	4	9	11	12	13	13	13	13	13	12	0	25	0.52
PLPA2-7(3)	Plantago patagonica	AZ	Flagstaff	AZ	3	3	30	3wks, 30C	25/15	3w (30C), 25/15C	100	0	0	0	0	0	0	0	0	0	0	0	0	0	0	1	1	1	1	1	1	1	1	1	1	1	4	9	10	10	10	10	10	10	10	15	0	25	0.4
PLPA2-8(3)	Plantago patagonica	AZ	Flagstaff	AZ	4	3	30	3wks, 30C	25/15	3w (30C), 25/15C	100	0	0	0	0	0	0	0	0	0	0	0	0	0	0	0	0	0	0	0	0	0	0	0	0	0	5	13	15	15	15	15	15	15	15	10	0	25	0.6
PLPA3-1(3)	Plantago patagonica	NM	Apache Creek	NM	1	3	30	3wks, 30C	20/10	3w (30C), 20/10C	100	0	0	0	0	0	0	0	0	0	0	0	0	0	0	0	0	0	0	0	0	0	0	0	0	0	2	4	5	5	5	6	6	6	6	19	0	25	0.24
PLPA3-2(3)	Plantago patagonica	NM	Apache Creek	NM	2	3	30	3wks, 30C	20/10	3w (30C), 20/10C	100	0	0	0	0	0	0	0	0	0	0	0	0	0	0	0	0	0	0	0	0	0	0	0	1	1	1	1	1	1	1	2	2	2	2	23	0	25	0.08
PLPA3-3(3)	Plantago patagonica	NM	Apache Creek	NM	3	3	30	3wks, 30C	20/10	3w (30C), 20/10C	100	0	0	0	0	0	0	0	0	0	0	0	0	0	0	0	0	0	0	0	0	0	0	0	0	0	0	1	2	2	2	2	2	2	2	23	0	25	0.08
PLPA3-4(3)	Plantago patagonica	NM	Apache Creek	NM	4	3	30	3wks, 30C	20/10	3w (30C), 20/10C	100	0	0	0	0	0	0	0	0	0	0	0	0	0	0	0	0	0	0	0	0	0	0	0	0	0	0	1	2	3	3	3	3	3	3	22	0	25	0.12
PLPA3-5(3)	Plantago patagonica	NM	Apache Creek	NM	1	3	30	3wks, 30C	25/15	3w (30C), 25/15C	100	0	0	0	0	0	0	0	0	0	0	0	0	0	0	0	0	0	0	0	0	0	0	0	0	0	5	12	19	21	21	22	22	22	22	3	0	25	0.88
PLPA3-6(3)	Plantago patagonica	NM	Apache Creek	NM	2	3	30	3wks, 30C	25/15	3w (30C), 25/15C	100	0	0	0	0	0	0	0	0	0	0	0	0	0	0	0	0	0	0	0	0	0	0	0	0	0	1	10	14	15	15	16	16	16	16	9	0	25	0.64
PLPA3-7(3)	Plantago patagonica	NM	Apache Creek	NM	3	3	30	3wks, 30C	25/15	3w (30C), 25/15C	100	0	0	0	0	0	0	0	0	0	0	0	0	0	0	0	0	0	0	0	0	0	0	0	0	0	2	9	18	19	21	22	22	22	22	3	0	25	0.88
PLPA3-8(3)	Plantago patagonica	NM	Apache Creek	NM	4	3	30	3wks, 30C	25/15	3w (30C), 25/15C	100	0	0	0	0	0	0	0	0	0	0	0	0	0	0	0	0	0	0	1	1	1	1	1	1	2	16	22	23	23	24	24	24	24	24	1	0	25	0.92
PLPA4-1(3)	Plantago patagonica	CO	Delta	CO	1	3	30	3wks, 30C	20/10	3w (30C), 20/10C	100	0	0	0	0	0	0	0	0	0	0	0	0	0	0	0	0	0	0	0	0	0	0	0	0	0	11	17	18	18	18	18	18	18	18	7	0	25	0.69
PLPA4-2(3)	Plantago patagonica	CO	Delta	CO	2	3	30	3wks, 30C	20/10	3w (30C), 20/10C	100	0	0	0	0	0	0	0	0	0	0	0	0	0	0	0	0	0	0	0	0	0	0	0	0	0	6	11	12	13	14	14	14	14	14	11	0	25	0.56
PLPA4-3(3)	Plantago patagonica	CO	Delta	CO	3	3	30	3wks, 30C	20/10	3w (30C), 20/10C	100	0	0	0	0	0	0	0	0	0	0	0	0	0	0	0	0	0	0	0	0	0	0	0	0	0	2	10	11	13	14	14	14	14	14	11	0	25	0.56
PLPA4-4(3)	Plantago patagonica	CO	Delta	CO	4	3	30	3wks, 30C	20/10	3w (30C), 20/10C	100	0	0	0	0	0	0	0	0	0	0	0	0	0	0	0	0	0	0	0	0	0	0	0	0	0	0	6	8	8	9	9	10	10	10	15	0	25	0.4
PLPA4-5(3)	Plantago patagonica	CO	Delta	CO	1	3	30	3wks, 30C	25/15	3w (30C), 25/15C	100	0	0	0	0	0	0	0	0	0	0	0	0	0	0	0	0	0	0	0	0	0	0	0	0	3	15	15	15	15	15	15	16	16	16	9	0	25	0.64
PLPA4-6(3)	Plantago patagonica	CO	Delta	CO	2	3	30	3wks, 30C	25/15	3w (30C), 25/15C	100	0	0	0	0	0	0	0	0	0	0	0	0	0	0	0	0	0	0	0	0	0	0	0	0	3	6	6	6	6	6	6	9	10	10	15	0	25	0.4
PLPA4-7(3)	Plantago patagonica	CO	Delta	CO	3	3	30	3wks, 30C	25/15	3w (30C), 25/15C	100	0	0	0	0	0	0	0	0	0	0	0	0	0	0	0	0	0	0	0	0	0	0	0	0	2	7	8	8	8	8	8	8	8	8	17	0	25	0.32
PLPA4-8(3)	Plantago patagonica	CO	Delta	CO	4	3	30	3wks, 30C	25/15	3w (30C), 25/15C	100	0	0	0	0	0	0	0	0	0	0	0	0	0	0	0	0	0	0	0	0	0	0	0	0	2	12	12	12	12	12	12	12	12	12	13	0	25	0.48
SPPA1-1(3)	Sphaeralcea parvifolia	AZ	Winona	AZ	1	3	30	3wks, 30C	20/10	3w (30C), 20/10C	76	0	0	0	0	0	0	0	0	0	0	0	0	0	0	1	2	5	7	8	8	9	9	9	10	13	13	13	14	14	14	14	14	14	14	8	3	22	0.64
SPPA1-2(3)	Sphaeralcea parvifolia	AZ	Winona	AZ	2	3	30	3wks, 30C	20/10	3w (30C), 20/10C	76	0	0	0	0	0	0	0	0	0	0	0	0	0	0	0	2	4	4	6	8	8	9	10	10	11	11	11	11	11	11	11	11	11	11	8	6	19	0.58
SPPA1-3(3)	Sphaeralcea parvifolia	AZ	Winona	AZ	3	3	30	3wks, 30C	20/10	3w (30C), 20/10C	76	0	0	0	0	0	0	0	0	0	0	0	0	0	0	0	1	3	4	5	7	8	9	9	9	12	12	12	12	12	12	12	12	12	12	4	9	16	0.75
SPPA1-4(3)	Sphaeralcea parvifolia	AZ	Winona	AZ	4	3	30	3wks, 30C	20/10	3w (30C), 20/10C	76	0	0	0	0	0	0	0	0	0	0	0	0	0	0	2	4	7	7	7	7	8	9	10	11	15	15	15	15	15	15	15	15	15	15	5	5	20	0.75
SPPA1-5(3)	Sphaeralcea parvifolia	AZ	Winona	AZ	1	3	30	3wks, 30C	25/15	3w (30C), 25/15C	76	0	0	0	0	0	0	0	0	0	0	0	0	0	0	3	5	6	6	6	7	8	8	9	10	15	15	15	15	15	15	15	15	15	15	7	3	22	0.68
SPPA1-6(3)	Sphaeralcea parvifolia	AZ	Winona	AZ	2	3	30	3wks, 30C	25/15	3w (30C), 25/15C	76	0	0	0	0	0	0	0	0	0	0	0	0	0	0	2	3	4	5	8	10	10	11	12	12	18	18	18	18	19	19	19	19	19	19	4	2	23	0.83
SPPA1-7(3)	Sphaeralcea parvifolia	AZ	Winona	AZ	3	3	30	3wks, 30C	25/15	3w (30C), 25/15C	76	0	0	0	0	0	0	0	0	0	0	0	0	0	0	0	1	1	3	4	5	6	6	7	7	12	12	12	12	12	12	12	12	12	12	9	4	21	0.57
SPPA1-8(3)	Sphaeralcea parvifolia	AZ	Winona	AZ	4	3	30	3wks, 30C	25/15	3w (30C), 25/15C	76	0	0	0	0	0	0	0	0	0	0	0	0	0	0	1	1	1	1	2	2	3	6	6	8	17	17	17	17	17	17	17	17	17	17	6	3	23	0.74
SPPA2-1(3)	Sphaeralcea parvifolia	UT	Grand	UT	1	3	30	3wks, 30C	20/10	3w (30C), 20/10C	78	0	0	0	0	0	0	0	0	0	0	0	0	0	0	1	3	4	5	6	6	6	8	8	10	10	10	10	10	10	10	10	10	10	10	10	5	20	0.5
SPPA2-2(3)	Sphaeralcea parvifolia	UT	Grand	UT	2	3	30	3wks, 30C	20/10	3w (30C), 20/10C	78	0	0	0	0	0	0	0	0	0	0	0	0	0	0	0	1	1	3	5	6	6	6	6	6	7	7	7	7	7	7	7	7	7	7	9	9	16	0.44
SPPA2-3(3)	Sphaeralcea parvifolia	UT	Grand	UT	3	3	30	3wks, 30C	20/10	3w (30C), 20/10C	78	0	0	0	0	0	0	0	0	0	0	0	0	0	0	0	0	0	1	1	2	3	3	4	4	5	5	5	5	5	6	6	6	6	6	12	7	18	0.33
SPPA2-4(3)	Sphaeralcea parvifolia	UT	Grand	UT	4	3	30	3wks, 30C	20/10	3w (30C), 20/10C	78	0	0	0	0	0	0	0	0	0	0	0	0	0	0	0	0	2	3	4	5	5	5	6	6	10	10	11	11	11	11	11	11	11	11	12	2	23	0.48
SPPA2-5(3)	Sphaeralcea parvifolia	UT	Grand	UT	1	3	30	3wks, 30C	25/15	3w (30C), 25/15C	78	0	0	0	0	0	0	0	0	0	0	0	0	0	0	1	2	2	2	2	3	5	5	7	8	15	15	15	15	15	15	15	15	15	15	7	3	22	0.68
SPPA2-6(3)	Sphaeralcea parvifolia	UT	Grand	UT	2	3	30	3wks, 30C	25/15	3w (30C), 25/15C	78	0	0	0	0	0	0	0	0	0	0	0	0	0	0	0	0	0	0	1	2	3	3	4	4	6	7	7	7	7	7	7	7	8	8	9	8	17	0.47
SPPA2-7(3)	Sphaeralcea parvifolia	UT	Grand	UT	3	3	30	3wks, 30C	25/15	3w (30C), 25/15C	78	0	0	0	0	0	0	0	0	0	0	0	0	0	0	1	2	4	6	6	7	7	8	8	9	11	11	11	11	11	11	11	11	11	11	5	9	16	0.69
SPPA2-8(3)	Sphaeralcea parvifolia	UT	Grand	UT	4	3	30	3wks, 30C	25/15	3w (30C), 25/15C	78	0	0	0	0	0	0	0	0	0	0	0	0	0	0	0	0	0	1	5	7	7	9	10	11	12	12	12	13	13	13	13	13	13	13	5	7	18	0.72
HEMU1-1(4)	Heliomeris multiflora	AZ	Flagstaff	AZ	1	0	NS	0wks, NS	20/10	0w (NS), 20/10C	90	0	0	0	0	0	0	0	0	0	0	0	0	0	0	0	0	0	0	0	0	0	0	0	0	0	0	0	1	1	1	1	1	1	1	24	0	25	0.04
HEMU1-2(4)	Heliomeris multiflora	AZ	Flagstaff	AZ	2	0	NS	0wks, NS	20/10	0w (NS), 20/10C	90	0	0	0	0	0	0	0	0	0	0	0	0	0	0	0	0	0	0	0	0	0	0	0	0	0	0	0	0	0	1	1	3	3	3	20	2	23	0.13
HEMU1-3(4)	Heliomeris multiflora	AZ	Flagstaff	AZ	3	0	NS	0wks, NS	20/10	0w (NS), 20/10C	90	0	0	0	0	0	0	0	0	0	0	0	0	0	0	0	0	0	0	0	0	0	0	0	0	0	0	0	1	1	1	1	1	1	1	21	3	22	0.05
HEMU1-4(4)	Heliomeris multiflora	AZ	Flagstaff	AZ	4	0	NS	0wks, NS	20/10	0w (NS), 20/10C	90	0	0	0	0	0	0	0	0	0	0	0	0	0	0	0	0	0	0	0	0	0	0	0	0	0	0	0	1	2	2	3	4	4	4	16	5	20	0.2
HEMU1-5(4)	Heliomeris multiflora	AZ	Flagstaff	AZ	1	0	NS	0wks, NS	25/15	0w (NS), 25/15C	90	0	0	0	0	0	0	0	0	0	0	0	0	0	0	0	0	0	0	0	0	0	0	0	0	1	4	4	4	4	4	4	4	4	4	15	6	19	0.21
HEMU1-6(4)	Heliomeris multiflora	AZ	Flagstaff	AZ	2	0	NS	0wks, NS	25/15	0w (NS), 25/15C	90	0	0	0	0	0	0	0	0	0	0	0	0	0	0	0	0	0	0	0	0	0	0	0	0	3	8	10	10	13	13	13	13	13	13	4	8	17	0.76
HEMU1-7(4)	Heliomeris multiflora	AZ	Flagstaff	AZ	3	0	NS	0wks, NS	25/15	0w (NS), 25/15C	90	0	0	0	0	0	0	0	0	0	0	0	0	0	0	0	0	0	0	0	0	0	0	0	0	2	6	8	8	9	9	9	9	9	9	11	5	20	0.45
HEMU1-8(4)	Heliomeris multiflora	AZ	Flagstaff	AZ	4	0	NS	0wks, NS	25/15	0w (NS), 25/15C	90	0	0	0	0	0	0	0	0	0	0	0	0	0	0	0	0	0	0	0	0	0	0	0	0	0	2	3	3	3	3	3	4	4	4	12	9	16	0.25
HEMU2-1(4)	Heliomeris multiflora	CO	Ouray	CO	1	0	NS	0wks, NS	20/10	0w (NS), 20/10C	96	0	0	0	0	0	0	0	0	0	0	0	0	0	0	0	0	0	0	0	0	0	0	0	0	2	3	3	3	3	4	4	5	5	5	20	0	25	0.2
HEMU2-2(4)	Heliomeris multiflora	CO	Ouray	CO	2	0	NS	0wks, NS	20/10	0w (NS), 20/10C	96	0	0	0	0	0	0	0	0	0	0	0	0	0	0	0	0	0	0	0	0	0	0	0	0	0	1	2	2	3	5	5	5	5	5	18	2	23	0.22
HEMU2-3(4)	Heliomeris multiflora	CO	Ouray	CO	3	0	NS	0wks, NS	20/10	0w (NS), 20/10C	96	0	0	0	0	0	0	0	0	0	0	0	0	0	0	0	0	0	0	0	0	0	0	0	0	0	0	1	1	1	5	6	7	8	8	17	0	25	0.32
HEMU2-4(4)	Heliomeris multiflora	CO	Ouray	CO	4	0	NS	0wks, NS	20/10	0w (NS), 20/10C	96	0	0	0	0	0	0	0	0	0	0	0	0	0	0	0	0	0	0	0	0	0	0	0	0	0	3	4	6	6	6	6	6	6	6	19	0	25	0.24
HEMU2-5(4)	Heliomeris multiflora	CO	Ouray	CO	1	0	NS	0wks, NS	25/15	0w (NS), 25/15C	96	0	0	0	0	0	0	0	0	0	0	0	0	0	0	0	0	0	0	0	0	0	0	0	0	0	0	1	1	4	4	4	4	4	4	21	0	25	0.16
HEMU2-6(4)	Heliomeris multiflora	CO	Ouray	CO	2	0	NS	0wks, NS	25/15	0w (NS), 25/15C	96	0	0	0	0	0	0	0	0	0	0	0	0	0	0	0	0	0	0	0	0	0	0	0	0	0	0	1	1	2	2	2	3	4	4	20	1	24	0.17
HEMU2-7(4)	Heliomeris multiflora	CO	Ouray	CO	3	0	NS	0wks, NS	25/15	0w (NS), 25/15C	96	0	0	0	0	0	0	0	0	0	0	0	0	0	0	0	0	0	0	0	0	0	0	0	0	1	2	2	2	3	3	3	3	3	3	18	4	21	0.14
HEMU2-8(4)	Heliomeris multiflora	CO	Ouray	CO	4	0	NS	0wks, NS	25/15	0w (NS), 25/15C	96	0	0	0	0	0	0	0	0	0	0	0	0	0	0	0	0	0	0	0	0	0	0	0	0	2	4	4	4	4	4	4	4	4	4	20	1	24	0.17
HEMU3-1(4)	Heliomeris multiflora	NM	Organ	NM	1	0	NS	0wks, NS	20/10	0w (NS), 20/10C	96	0	0	0	0	0	0	0	0	0	0	0	0	0	0	0	0	0	0	0	0	0	0	0	0	2	9	17	18	22	22	22	22	22	22	3	0	25	0.88
HEMU3-2(4)	Heliomeris multiflora	NM	Organ	NM	2	0	NS	0wks, NS	20/10	0w (NS), 20/10C	96	0	0	0	0	0	0	0	0	0	0	0	0	0	0	0	0	0	0	0	0	0	0	0	0	1	10	13	19	19	22	22	22	22	22	2	1	24	0.92
HEMU3-3(4)	Heliomeris multiflora	NM	Organ	NM	3	0	NS	0wks, NS	20/10	0w (NS), 20/10C	96	0	0	0	0	0	0	0	0	0	0	0	0	0	0	0	0	0	0	0	0	0	0	0	0	2	15	19	21	21	21	21	21	21	21	2	2	23	0.91
HEMU3-4(4)	Heliomeris multiflora	NM	Organ	NM	4	0	NS	0wks, NS	20/10	0w (NS), 20/10C	96	0	0	0	0	0	0	0	0	0	0	0	0	0	0	0	0	0	0	0	0	0	0	0	0	3	9	16	19	19	20	20	20	20	20	1	4	21	0.95
HEMU3-5(4)	Heliomeris multiflora	NM	Organ	NM	1	0	NS	0wks, NS	25/15	0w (NS), 25/15C	96	0	0	0	0	0	0	0	0	0	0	0	0	0	0	0	0	0	0	0	0	0	0	0	0	6	19	22	23	23	23	23	23	24	24	0	1	24	1
HEMU3-6(4)	Heliomeris multiflora	NM	Organ	NM	2	0	NS	0wks, NS	25/15	0w (NS), 25/15C	96	0	0	0	0	0	0	0	0	0	0	0	0	0	0	0	0	0	0	0	0	0	0	0	0	7	17	18	20	21	21	21	22	22	22	1	2	23	0.96
HEMU3-7(4)	Heliomeris multiflora	NM	Organ	NM	3	0	NS	0wks, NS	25/15	0w (NS), 25/15C	96	0	0	0	0	0	0	0	0	0	0	0	0	0	0	0	0	0	0	0	0	0	0	0	0	13	18	20	20	22	22	22	22	22	22	0	3	22	1
HEMU3-8(4)	Heliomeris multiflora	NM	Organ	NM	4	0	NS	0wks, NS	25/15	0w (NS), 25/15C	96	0	0	0	0	0	0	0	0	0	0	0	0	0	0	0	0	0	0	0	0	0	0	0	0	9	17	21	21	21	21	21	24	24	24	0	1	24	1
HEVI1-1(4)	Heterotheca villosa	UT	Rio Mesa	UT	1	0	NS	0wks, NS	20/10	0w (NS), 20/10C	80	0	0	0	0	0	0	0	0	0	0	0	0	0	0	0	0	0	0	0	0	0	0	0	0	1	16	20	21	22	22	22	22	22	22	3	0	25	0.88
HEVI1-2(4)	Heterotheca villosa	UT	Rio Mesa	UT	2	0	NS	0wks, NS	20/10	0w (NS), 20/10C	80	0	0	0	0	0	0	0	0	0	0	0	0	0	0	0	0	0	0	0	0	0	0	0	0	3	18	19	20	21	21	21	21	21	21	1	3	22	0.95
HEVI1-3(4)	Heterotheca villosa	UT	Rio Mesa	UT	3	0	NS	0wks, NS	20/10	0w (NS), 20/10C	80	0	0	0	0	0	0	0	0	0	0	0	0	0	0	0	0	0	0	0	0	0	0	0	0	2	16	20	22	22	22	22	22	22	22	1	3	23	0.96
HEVI1-4(4)	Heterotheca villosa	UT	Rio Mesa	UT	4	0	NS	0wks, NS	20/10	0w (NS), 20/10C	80	0	0	0	0	0	0	0	0	0	0	0	0	0	0	0	0	0	0	0	0	0	0	0	0	5	14	20	22	22	22	22	22	22	22	1	2	23	0.96
HEVI1-5(4)	Heterotheca villosa	UT	Rio Mesa	UT	1	0	NS	0wks, NS	25/15	0w (NS), 25/15C	80	0	0	0	0	0	0	0	0	0	0	0	0	0	0	0	0	0	0	0	0	0	0	0	0	11	18	19	19	19	20	20	20	20	20	0	5	20	1
HEVI1-6(4)	Heterotheca villosa	UT	Rio Mesa	UT	2	0	NS	0wks, NS	25/15	0w (NS), 25/15C	80	0	0	0	0	0	0	0	0	0	0	0	0	0	0	0	0	0	0	0	0	0	0	0	0	12	16	17	18	18	18	19	19	19	19	1	5	20	0.95
HEVI1-7(4)	Heterotheca villosa	UT	Rio Mesa	UT	3	0	NS	0wks, NS	25/15	0w (NS), 25/15C	80	0	0	0	0	0	0	0	0	0	0	0	0	0	0	0	0	0	0	0	0	0	0	0	0	7	13	17	18	18	18	18	18	18	18	1	6	19	0.95
HEVI1-8(4)	Heterotheca villosa	UT	Rio Mesa	UT	4	0	NS	0wks, NS	25/15	0w (NS), 25/15C	80	0	0	0	0	0	0	0	0	0	0	0	0	0	0	0	0	0	0	0	0	0	0	0	0	12	18	20	20	21	21	21	21	21	21	1	3	22	0.95
HEVI2-1(4)	Heterotheca villosa	AZ	Flagstaff	AZ	1	0	NS	0wks, NS	20/10	0w (NS), 20/10C	96	0	0	0	0	0	0	0	0	0	0	0	0	0	0	0	0	0	0	0	0	0	0	0	0	11	14	15	15	15	16	16	16	16	16	2	7	18	0.89
HEVI2-2(4)	Heterotheca villosa	AZ	Flagstaff	AZ	2	0	NS	0wks, NS	20/10	0w (NS), 20/10C	96	0	0	0	0	0	0	0	0	0	0	0	0	0	0	0	0	0	0	0	0	0	0	0	0	8	14	16	16	16	16	16	16	16	16	3	6	19	0.84
HEVI2-3(4)	Heterotheca villosa	AZ	Flagstaff	AZ	3	0	NS	0wks, NS	20/10	0w (NS), 20/10C	96	0	0	0	0	0	0	0	0	0	0	0	0	0	0	0	0	0	0	0	0	0	0	0	0	11	18	18	20	20	21	21	21	21	21	0	4	21	1
HEVI2-4(4)	Heterotheca villosa	AZ	Flagstaff	AZ	4	0	NS	0wks, NS	20/10	0w (NS), 20/10C	96	0	0	0	0	0	0	0	0	0	0	0	0	0	0	0	0	0	0	0	0	0	0	0	0	12	15	17	17	17	17	17	18	18	18	2	5	20	0.9
HEVI2-5(4)	Heterotheca villosa	AZ	Flagstaff	AZ	1	0	NS	0wks, NS	25/15	0w (NS), 25/15C	96	0	0	0	0	0	0	0	0	0	0	0	0	0	0	0	0	0	0	0	0	0	0	0	0	15	21	21	21	21	21	21	21	21	21	0	4	21	1
HEVI2-6(4)	Heterotheca villosa	AZ	Flagstaff	AZ	2	0	NS	0wks, NS	25/15	0w (NS), 25/15C	96	0	0	0	0	0	0	0	0	0	0	0	0	0	0	0	0	0	0	0	0	0	0	0	0	16	19	20	20	20	20	20	20	20	20	0	5	20	1
HEVI2-7(4)	Heterotheca villosa	AZ	Flagstaff	AZ	3	0	NS	0wks, NS	25/15	0w (NS), 25/15C	96	0	0	0	0	0	0	0	0	0	0	0	0	0	0	0	0	0	0	0	0	0	0	0	0	14	17	18	18	18	18	18	18	18	18	2	5	20	0.9
HEVI2-8(4)	Heterotheca villosa	AZ	Flagstaff	AZ	4	0	NS	0wks, NS	25/15	0w (NS), 25/15C	96	0	0	0	0	0	0	0	0	0	0	0	0	0	0	0	0	0	0	0	0	0	0	0	0	13	13	13	13	13	13	13	13	13	13	4	8	17	0.76
HEVI3-1(4)	Heterotheca villosa	NM	Salinas	NM	1	0	NS	0wks, NS	20/10	0w (NS), 20/10C	51	0	0	0	0	0	0	0	0	0	0	0	0	0	0	0	0	0	0	0	0	0	0	0	0	0	0	4	5	7	9	9	9	9	9	0	16	9	1
HEVI3-2(4)	Heterotheca villosa	NM	Salinas	NM	2	0	NS	0wks, NS	20/10	0w (NS), 20/10C	51	0	0	0	0	0	0	0	0	0	0	0	0	0	0	0	0	0	0	0	0	0	0	0	0	1	4	7	8	9	10	10	10	10	10	0	15	10	1
HEVI3-3(4)	Heterotheca villosa	NM	Salinas	NM	3	0	NS	0wks, NS	20/10	0w (NS), 20/10C	51	0	0	0	0	0	0	0	0	0	0	0	0	0	0	0	0	0	0	0	0	0	0	0	0	0	0	4	4	5	5	5	7	7	7	1	17	8	0.88
HEVI3-4(4)	Heterotheca villosa	NM	Salinas	NM	4	0	NS	0wks, NS	20/10	0w (NS), 20/10C	51	0	0	0	0	0	0	0	0	0	0	0	0	0	0	0	0	0	0	0	0	0	0	0	0	0	2	5	6	6	6	6	6	6	6	0	19	6	1
HEVI3-5(4)	Heterotheca villosa	NM	Salinas	NM	1	0	NS	0wks, NS	25/15	0w (NS), 25/15C	51	0	0	0	0	0	0	0	0	0	0	0	0	0	0	0	0	0	0	0	0	0	0	0	0	1	7	10	10	10	10	10	10	10	10	1	14	11	0.91
HEVI3-6(4)	Heterotheca villosa	NM	Salinas	NM	2	0	NS	0wks, NS	25/15	0w (NS), 25/15C	51	0	0	0	0	0	0	0	0	0	0	0	0	0	0	0	0	0	0	0	0	0	0	0	0	1	7	8	8	8	8	8	8	8	8	0	17	8	1
HEVI3-7(4)	Heterotheca villosa	NM	Salinas	NM	3	0	NS	0wks, NS	25/15	0w (NS), 25/15C	51	0	0	0	0	0	0	0	0	0	0	0	0	0	0	0	0	0	0	0	0	0	0	0	0	2	7	7	9	10	10	10	10	10	10	0	15	10	1
HEVI3-8(4)	Heterotheca villosa	NM	Salinas	NM	4	0	NS	0wks, NS	25/15	0w (NS), 25/15C	51	0	0	0	0	0	0	0	0	0	0	0	0	0	0	0	0	0	0	0	0	0	0	0	0	0	3	5	7	7	7	8	10	10	10	0	15	10	1
MACA1-1(4)	Machaeranthera canescens	UT1	San Juan	UT	1	0	NS	0wks, NS	20/10	0w (NS), 20/10C	91	0	0	0	0	0	0	0	0	0	0	0	0	0	0	0	0	0	0	0	0	0	0	0	0	0	3	8	14	14	14	14	15	15	15	7	1	22	0.68
MACA1-2(4)	Machaeranthera canescens	UT1	San Juan	UT	2	0	NS	0wks, NS	20/10	0w (NS), 20/10C	91	0	0	0	0	0	0	0	0	0	0	0	0	0	0	0	0	0	0	0	0	0	0	0	0	0	4	6	11	11	11	11	11	11	11	12	2	23	0.48
MACA1-3(4)	Machaeranthera canescens	UT1	San Juan	UT	3	0	NS	0wks, NS	20/10	0w (NS), 20/10C	91	0	0	0	0	0	0	0	0	0	0	0	0	0	0	0	0	0	0	0	0	0	0	0	0	0	6	10	12	12	14	14	18	18	18	6	1	24	0.75
MACA1-4(4)	Machaeranthera canescens	UT1	San Juan	UT	4	0	NS	0wks, NS	20/10	0w (NS), 20/10C	91	0	0	0	0	0	0	0	0	0	0	0	0	0	0	0	0	0	0	0	0	0	0	0	0	2	5	6	8	8	12	14	17	17	17	4	6	21	0.81
MACA1-5(4)	Machaeranthera canescens	UT1	San Juan	UT	1	0	NS	0wks, NS	25/15	0w (NS), 25/15C	91	0	0	0	0	0	0	0	0	0	0	0	0	0	0	0	0	0	0	0	0	0	0	0	0	9	19	19	21	22	22	22	23	23	23	1	1	24	0.96
MACA1-6(4)	Machaeranthera canescens	UT1	San Juan	UT	2	0	NS	0wks, NS	25/15	0w (NS), 25/15C	91	0	0	0	0	0	0	0	0	0	0	0	0	0	0	0	0	0	0	0	0	0	0	0	0	10	19	21	21	21	22	22	22	22	22	1	2	23	0.96
MACA1-7(4)	Machaeranthera canescens	UT1	San Juan	UT	3	0	NS	0wks, NS	25/15	0w (NS), 25/15C	91	0	0	0	0	0	0	0	0	0	0	0	0	0	0	0	0	0	0	0	0	0	0	0	0	11	18	21	23	23	23	23	23	24	24	0	1	24	1
MACA1-8(4)	Machaeranthera canescens	UT1	San Juan	UT	4	0	NS	0wks, NS	25/15	0w (NS), 25/15C	91	0	0	0	0	0	0	0	0	0	0	0	0	0	0	0	0	0	0	0	0	0	0	0	0	7	16	18	19	19	20	20	20	21	21	2	2	23	0.91
MACA2-1(4)	Machaeranthera canescens	UT2	Escalante	UT	1	0	NS	0wks, NS	20/10	0w (NS), 20/10C	96	0	0	0	0	0	0	0	0	0	0	0	0	0	0	0	0	0	0	0	0	0	0	0	0	4	10	12	14	16	16	18	18	18	18	2	5	20	0.9
MACA2-2(4)	Machaeranthera canescens	UT2	Escalante	UT	2	0	NS	0wks, NS	20/10	0w (NS), 20/10C	96	0	0	0	0	0	0	0	0	0	0	0	0	0	0	0	0	0	0	0	0	0	0	0	0	0	5	8	10	12	12	12	13	14	14	11	0	25	0.54
MACA2-3(4)	Machaeranthera canescens	UT2	Escalante	UT	3	0	NS	0wks, NS	20/10	0w (NS), 20/10C	96	0	0	0	0	0	0	0	0	0	0	0	0	0	0	0	0	0	0	0	0	0	0	0	0	4	12	16	19	19	19	19	20	21	21	3	1	24	0.88
MACA2-4(4)	Machaeranthera canescens	UT2	Escalante	UT	4	0	NS	0wks, NS	20/10	0w (NS), 20/10C	96	0	0	0	0	0	0	0	0	0	0	0	0	0	0	0	0	0	0	0	0	0	0	0	0	2	4	7	13	13	13	14	17	18	18	0	7	18	1
MACA2-5(4)	Machaeranthera canescens	UT2	Escalante	UT	1	0	NS	0wks, NS	25/15	0w (NS), 25/15C	96	0	0	0	0	0	0	0	0	0	0	0	0	0	0	0	0	0	0	0	0	0	0	0	0	8	14	15	15	15	15	15	15	15	15	10	0	25	0.6
MACA2-6(4)	Machaeranthera canescens	UT2	Escalante	UT	2	0	NS	0wks, NS	25/15	0w (NS), 25/15C	96	0	0	0	0	0	0	0	0	0	0	0	0	0	0	0	0	0	0	0	0	0	0	0	0	11	19	20	20	20	21	21	21	21	21	2	3	23	0.91
MACA2-7(4)	Machaeranthera canescens	UT2	Escalante	UT	3	0	NS	0wks, NS	25/15	0w (NS), 25/15C	96	0	0	0	0	0	0	0	0	0	0	0	0	0	0	0	0	0	0	0	0	0	0	0	0	9	11	13	13	13	13	13	13	13	13	7	5	20	0.65
MACA2-8(4)	Machaeranthera canescens	UT2	Escalante	UT	4	0	NS	0wks, NS	25/15	0w (NS), 25/15C	96	0	0	0	0	0	0	0	0	0	0	0	0	0	0	0	0	0	0	0	0	0	0	0	0	7	16	17	17	17	17	17	17	17	17	5	3	22	0.77
MACA3-1(4)	Machaeranthera canescens	AZ	Flagstaff	AZ	1	0	NS	0wks, NS	20/10	0w (NS), 20/10C	98	0	0	0	0	0	0	0	0	0	0	0	0	0	0	0	0	0	0	0	0	0	0	0	0	1	9	10	16	17	17	19	19	19	19	2	5	21	0.9
MACA3-2(4)	Machaeranthera canescens	AZ	Flagstaff	AZ	2	0	NS	0wks, NS	20/10	0w (NS), 20/10C	98	0	0	0	0	0	0	0	0	0	0	0	0	0	0	0	0	0	0	0	0	0	0	0	0	0	2	4	6	8	12	17	17	18	18	1	6	19	0.95
MACA3-3(4)	Machaeranthera canescens	AZ	Flagstaff	AZ	3	0	NS	0wks, NS	20/10	0w (NS), 20/10C	98	0	0	0	0	0	0	0	0	0	0	0	0	0	0	0	0	0	0	0	0	0	0	0	0	1	9	10	11	13	14	16	16	17	17	6	2	23	0.74
MACA3-4(4)	Machaeranthera canescens	AZ	Flagstaff	AZ	4	0	NS	0wks, NS	20/10	0w (NS), 20/10C	98	0	0	0	0	0	0	0	0	0	0	0	0	0	0	0	0	0	0	0	0	0	0	0	0	0	3	6	9	11	11	11	12	12	12	4	9	16	0.75
MACA3-5(4)	Machaeranthera canescens	AZ	Flagstaff	AZ	1	0	NS	0wks, NS	25/15	0w (NS), 25/15C	98	0	0	0	0	0	0	0	0	0	0	0	0	0	0	0	0	0	0	0	0	0	0	0	0	8	13	15	16	17	18	18	18	18	18	4	3	22	0.82
MACA3-6(4)	Machaeranthera canescens	AZ	Flagstaff	AZ	2	0	NS	0wks, NS	25/15	0w (NS), 25/15C	98	0	0	0	0	0	0	0	0	0	0	0	0	0	0	0	0	0	0	0	0	0	0	0	0	9	11	19	19	19	19	19	19	19	19	5	1	24	0.79
MACA3-7(4)	Machaeranthera canescens	AZ	Flagstaff	AZ	3	0	NS	0wks, NS	25/15	0w (NS), 25/15C	98	0	0	0	0	0	0	0	0	0	0	0	0	0	0	0	0	0	0	0	0	0	0	0	0	16	19	20	20	20	20	21	21	21	21	1	3	22	0.95
MACA3-8(4)	Machaeranthera canescens	AZ	Flagstaff	AZ	4	0	NS	0wks, NS	25/15	0w (NS), 25/15C	98	0	0	0	0	0	0	0	0	0	0	0	0	0	0	0	0	0	0	0	0	0	0	0	0	4	11	15	17	17	17	17	17	17	17	4	4	21	0.81
MACA5-1(4)	Machaeranthera canescens	NM	Mogollon	NM	1	0	NS	0wks, NS	20/10	0w (NS), 20/10C	98	0	0	0	0	0	0	0	0	0	0	0	0	0	0	0	0	0	0	0	0	0	0	0	0	3	15	21	21	21	21	23	24	24	24	0	1	24	1
MACA5-2(4)	Machaeranthera canescens	NM	Mogollon	NM	2	0	NS	0wks, NS	20/10	0w (NS), 20/10C	98	0	0	0	0	0	0	0	0	0	0	0	0	0	0	0	0	0	0	0	0	0	0	0	0	7	15	22	24	24	24	24	24	24	24	0	1	24	1
MACA5-3(4)	Machaeranthera canescens	NM	Mogollon	NM	3	0	NS	0wks, NS	20/10	0w (NS), 20/10C	98	0	0	0	0	0	0	0	0	0	0	0	0	0	0	0	0	0	0	0	0	0	0	0	0	3	14	17	19	21	21	22	22	22	22	0	3	22	1
MACA5-4(4)	Machaeranthera canescens	NM	Mogollon	NM	4	0	NS	0wks, NS	20/10	0w (NS), 20/10C	98	0	0	0	0	0	0	0	0	0	0	0	0	0	0	0	0	0	0	0	0	0	0	0	0	0	14	16	19	23	24	24	24	25	25	0	0	25	1
MACA5-5(4)	Machaeranthera canescens	NM	Mogollon	NM	1	0	NS	0wks, NS	25/15	0w (NS), 25/15C	98	0	0	0	0	0	0	0	0	0	0	0	0	0	0	0	0	0	0	0	0	0	0	0	0	12	20	22	22	22	22	22	22	22	22	1	2	23	0.96
MACA5-6(4)	Machaeranthera canescens	NM	Mogollon	NM	2	0	NS	0wks, NS	25/15	0w (NS), 25/15C	98	0	0	0	0	0	0	0	0	0	0	0	0	0	0	0	0	0	0	0	0	0	0	0	0	19	23	24	24	24	24	24	24	24	24	0	1	24	1
MACA5-7(4)	Machaeranthera canescens	NM	Mogollon	NM	3	0	NS	0wks, NS	25/15	0w (NS), 25/15C	98	0	0	0	0	0	0	0	0	0	0	0	0	0	0	0	0	0	0	0	0	0	0	0	0	16	20	21	21	21	23	23	23	23	23	0	2	23	1
MACA5-8(4)	Machaeranthera canescens	NM	Mogollon	NM	4	0	NS	0wks, NS	25/15	0w (NS), 25/15C	98	0	0	0	0	0	0	0	0	0	0	0	0	0	0	0	0	0	0	0	0	0	0	0	0	13	20	20	20	20	21	21	21	21	21	0	4	21	1
MATA1-1(4)	Machaeranthera tanacetifolia	UT1	Grand	UT	1	0	NS	0wks, NS	20/10	0w (NS), 20/10C	94	0	0	0	0	0	0	0	0	0	0	0	0	0	0	0	0	0	0	0	0	0	0	0	0	0	1	3	6	9	13	13	13	14	14	7	4	21	0.67
MATA1-2(4)	Machaeranthera tanacetifolia	UT1	Grand	UT	2	0	NS	0wks, NS	20/10	0w (NS), 20/10C	94	0	0	0	0	0	0	0	0	0	0	0	0	0	0	0	0	0	0	0	0	0	0	0	0	0	0	10	12	12	17	17	17	17	17	4	4	21	0.81
MATA1-3(4)	Machaeranthera tanacetifolia	UT1	Grand	UT	3	0	NS	0wks, NS	20/10	0w (NS), 20/10C	94	0	0	0	0	0	0	0	0	0	0	0	0	0	0	0	0	0	0	0	0	0	0	0	0	0	1	6	8	11	13	14	16	16	16	9	0	25	0.64
MATA1-4(4)	Machaeranthera tanacetifolia	UT1	Grand	UT	4	0	NS	0wks, NS	20/10	0w (NS), 20/10C	94	0	0	0	0	0	0	0	0	0	0	0	0	0	0	0	0	0	0	0	0	0	0	0	0	0	0	2	10	15	17	19	21	21	21	4	0	25	0.84
MATA1-5(4)	Machaeranthera tanacetifolia	UT1	Grand	UT	1	0	NS	0wks, NS	25/15	0w (NS), 25/15C	94	0	0	0	0	0	0	0	0	0	0	0	0	0	0	0	0	0	0	0	0	0	0	0	0	5	9	18	18	19	19	20	20	21	21	1	3	22	0.95
MATA1-6(4)	Machaeranthera tanacetifolia	UT1	Grand	UT	2	0	NS	0wks, NS	25/15	0w (NS), 25/15C	94	0	0	0	0	0	0	0	0	0	0	0	0	0	0	0	0	0	0	0	0	0	0	0	0	4	9	15	16	16	18	19	19	19	19	1	5	20	0.95
MATA1-7(4)	Machaeranthera tanacetifolia	UT1	Grand	UT	3	0	NS	0wks, NS	25/15	0w (NS), 25/15C	94	0	0	0	0	0	0	0	0	0	0	0	0	0	0	0	0	0	0	0	0	0	0	0	0	3	9	14	15	17	18	20	20	20	20	4	1	24	0.83
MATA1-8(4)	Machaeranthera tanacetifolia	UT1	Grand	UT	4	0	NS	0wks, NS	25/15	0w (NS), 25/15C	94	0	0	0	0	0	0	0	0	0	0	0	0	0	0	0	0	0	0	0	0	0	0	0	0	5	14	17	18	18	18	18	20	20	20	4	2	24	0.83
MATA2-1(4)	Machaeranthera tanacetifolia	UT2	Garfield	UT	1	0	NS	0wks, NS	20/10	0w (NS), 20/10C	80	0	0	0	0	0	0	0	0	0	0	0	0	0	0	0	0	0	0	0	0	0	0	0	0	0	2	4	4	5	5	10	10	11	11	8	6	19	0.58
MATA2-2(4)	Machaeranthera tanacetifolia	UT2	Garfield	UT	2	0	NS	0wks, NS	20/10	0w (NS), 20/10C	80	0	0	0	0	0	0	0	0	0	0	0	0	0	0	0	0	0	0	0	0	0	0	0	0	0	0	1	5	8	13	13	13	13	13	4	8	17	0.76
MATA2-3(4)	Machaeranthera tanacetifolia	UT2	Garfield	UT	3	0	NS	0wks, NS	20/10	0w (NS), 20/10C	80	0	0	0	0	0	0	0	0	0	0	0	0	0	0	0	0	0	0	0	0	0	0	0	0	0	0	4	7	13	17	18	19	20	20	2	3	22	0.91
MATA2-4(4)	Machaeranthera tanacetifolia	UT2	Garfield	UT	4	0	NS	0wks, NS	20/10	0w (NS), 20/10C	80	0	0	0	0	0	0	0	0	0	0	0	0	0	0	0	0	0	0	0	0	0	0	0	0	0	1	4	7	9	13	14	15	16	16	5	4	21	0.76
MATA2-5(4)	Machaeranthera tanacetifolia	UT2	Garfield	UT	1	0	NS	0wks, NS	25/15	0w (NS), 25/15C	80	0	0	0	0	0	0	0	0	0	0	0	0	0	0	0	0	0	0	0	0	0	0	0	0	4	7	9	10	12	13	15	15	15	15	1	9	16	0.94
MATA2-6(4)	Machaeranthera tanacetifolia	UT2	Garfield	UT	2	0	NS	0wks, NS	25/15	0w (NS), 25/15C	80	0	0	0	0	0	0	0	0	0	0	0	0	0	0	0	0	0	0	0	0	0	0	0	0	1	6	11	15	17	18	19	20	20	20	0	5	20	1
MATA2-7(4)	Machaeranthera tanacetifolia	UT2	Garfield	UT	3	0	NS	0wks, NS	25/15	0w (NS), 25/15C	80	0	0	0	0	0	0	0	0	0	0	0	0	0	0	0	0	0	0	0	0	0	0	0	0	1	8	12	14	15	16	17	17	17	17	0	8	17	1
MATA2-8(4)	Machaeranthera tanacetifolia	UT2	Garfield	UT	4	0	NS	0wks, NS	25/15	0w (NS), 25/15C	80	0	0	0	0	0	0	0	0	0	0	0	0	0	0	0	0	0	0	0	0	0	0	0	0	1	6	9	12	13	13	13	13	13	13	4	8	17	0.76
MATA4-1(4)	Machaeranthera tanacetifolia	NM1	Pleasanton	NM	1	0	NS	0wks, NS	20/10	0w (NS), 20/10C	94	0	0	0	0	0	0	0	0	0	0	0	0	0	0	0	0	0	0	0	0	0	0	0	0	6	10	11	12	13	14	14	15	16	16	8	1	24	0.67
MATA4-2(4)	Machaeranthera tanacetifolia	NM1	Pleasanton	NM	2	0	NS	0wks, NS	20/10	0w (NS), 20/10C	94	0	0	0	0	0	0	0	0	0	0	0	0	0	0	0	0	0	0	0	0	0	0	0	0	10	14	17	18	19	19	19	19	20	20	3	2	23	0.87
MATA4-3(4)	Machaeranthera tanacetifolia	NM1	Pleasanton	NM	3	0	NS	0wks, NS	20/10	0w (NS), 20/10C	94	0	0	0	0	0	0	0	0	0	0	0	0	0	0	0	0	0	0	0	0	0	0	0	0	4	9	11	12	13	13	13	13	13	13	9	3	22	0.59
MATA4-4(4)	Machaeranthera tanacetifolia	NM1	Pleasanton	NM	4	0	NS	0wks, NS	20/10	0w (NS), 20/10C	94	0	0	0	0	0	0	0	0	0	0	0	0	0	0	0	0	0	0	0	0	0	0	0	0	2	8	9	10	10	12	14	15	16	16	8	2	24	0.67
MATA4-5(4)	Machaeranthera tanacetifolia	NM1	Pleasanton	NM	1	0	NS	0wks, NS	25/15	0w (NS), 25/15C	94	0	0	0	0	0	0	0	0	0	0	0	0	0	0	0	0	0	0	0	0	0	0	0	0	6	6	9	10	11	12	13	13	13	13	7	5	20	0.65
MATA4-6(4)	Machaeranthera tanacetifolia	NM1	Pleasanton	NM	2	0	NS	0wks, NS	25/15	0w (NS), 25/15C	94	0	0	0	0	0	0	0	0	0	0	0	0	0	0	0	0	0	0	0	0	0	0	0	0	5	7	7	8	9	10	10	10	10	10	5	10	15	0.67
MATA4-7(4)	Machaeranthera tanacetifolia	NM1	Pleasanton	NM	3	0	NS	0wks, NS	25/15	0w (NS), 25/15C	94	0	0	0	0	0	0	0	0	0	0	0	0	0	0	0	0	0	0	0	0	0	0	0	0	12	13	14	14	14	14	16	16	16	16	8	1	24	0.67
MATA4-8(4)	Machaeranthera tanacetifolia	NM1	Pleasanton	NM	4	0	NS	0wks, NS	25/15	0w (NS), 25/15C	94	0	0	0	0	0	0	0	0	0	0	0	0	0	0	0	0	0	0	0	0	0	0	0	0	10	12	12	13	13	14	14	14	14	14	8	3	22	0.64
MATA5-1(4)	Machaeranthera tanacetifolia	NM2	Las Cruces	NM	1	0	NS	0wks, NS	20/10	0w (NS), 20/10C	92	0	0	0	0	0	0	0	0	0	0	0	0	0	0	0	0	0	0	0	0	0	0	0	0	4	16	21	23	24	24	24	24	24	24	1	0	25	0.96
MATA5-2(4)	Machaeranthera tanacetifolia	NM2	Las Cruces	NM	2	0	NS	0wks, NS	20/10	0w (NS), 20/10C	92	0	0	0	0	0	0	0	0	0	0	0	0	0	0	0	0	0	0	0	0	0	0	0	0	6	19	22	22	22	22	22	23	23	23	0	1	23	1
MATA5-3(4)	Machaeranthera tanacetifolia	NM2	Las Cruces	NM	3	0	NS	0wks, NS	20/10	0w (NS), 20/10C	92	0	0	0	0	0	0	0	0	0	0	0	0	0	0	0	0	0	0	0	0	0	0	0	0	3	15	22	23	24	24	24	24	24	24	1	0	25	0.96
MATA5-4(4)	Machaeranthera tanacetifolia	NM2	Las Cruces	NM	4	0	NS	0wks, NS	20/10	0w (NS), 20/10C	92	0	0	0	0	0	0	0	0	0	0	0	0	0	0	0	0	0	0	0	0	0	0	0	0	4	16	19	20	21	23	23	23	23	23	0	1	23	1
MATA5-5(4)	Machaeranthera tanacetifolia	NM2	Las Cruces	NM	1	0	NS	0wks, NS	25/15	0w (NS), 25/15C	92	0	0	0	0	0	0	0	0	0	0	0	0	0	0	0	0	0	0	0	0	0	0	0	0	13	15	17	19	19	19	19	19	19	19	4	2	23	0.83
MATA5-6(4)	Machaeranthera tanacetifolia	NM2	Las Cruces	NM	2	0	NS	0wks, NS	25/15	0w (NS), 25/15C	92	0	0	0	0	0	0	0	0	0	0	0	0	0	0	0	0	0	0	0	0	0	0	0	0	22	24	24	25	25	25	25	25	25	25	0	0	25	1
MATA5-7(4)	Machaeranthera tanacetifolia	NM2	Las Cruces	NM	3	0	NS	0wks, NS	25/15	0w (NS), 25/15C	92	0	0	0	0	0	0	0	0	0	0	0	0	0	0	0	0	0	0	0	0	0	0	0	0	17	21	22	22	22	22	22	22	22	22	3	0	25	0.88
MATA5-8(4)	Machaeranthera tanacetifolia	NM2	Las Cruces	NM	4	0	NS	0wks, NS	25/15	0w (NS), 25/15C	92	0	0	0	0	0	0	0	0	0	0	0	0	0	0	0	0	0	0	0	0	0	0	0	0	6	12	12	15	15	15	15	15	15	15	1	9	16	0.94
PAMU1-1(4)	Packera multilobata	UT	Arch Rock	UT	1	0	NS	0wks, NS	20/10	0w (NS), 20/10C	92	0	0	0	0	0	0	0	0	0	0	0	0	0	0	0	0	0	0	0	0	0	0	0	0	0	0	8	20	24	25	25	25	25	25	0	0	25	1
PAMU1-2(4)	Packera multilobata	UT	Arch Rock	UT	2	0	NS	0wks, NS	20/10	0w (NS), 20/10C	92	0	0	0	0	0	0	0	0	0	0	0	0	0	0	0	0	0	0	0	0	0	0	0	0	0	0	4	19	21	23	23	23	23	23	0	2	23	1
PAMU1-3(4)	Packera multilobata	UT	Arch Rock	UT	3	0	NS	0wks, NS	20/10	0w (NS), 20/10C	92	0	0	0	0	0	0	0	0	0	0	0	0	0	0	0	0	0	0	0	0	0	0	0	0	0	0	5	12	17	19	20	21	21	21	3	2	24	0.88
PAMU1-4(4)	Packera multilobata	UT	Arch Rock	UT	4	0	NS	0wks, NS	20/10	0w (NS), 20/10C	92	0	0	0	0	0	0	0	0	0	0	0	0	0	0	0	0	0	0	0	0	0	0	0	0	0	0	2	9	15	21	22	23	24	24	0	1	24	1
PAMU1-5(4)	Packera multilobata	UT	Arch Rock	UT	1	0	NS	0wks, NS	25/15	0w (NS), 25/15C	92	0	0	0	0	0	0	0	0	0	0	0	0	0	0	0	0	0	0	0	0	0	0	0	0	0	3	16	19	19	19	19	20	20	20	1	4	21	0.95
PAMU1-6(4)	Packera multilobata	UT	Arch Rock	UT	2	0	NS	0wks, NS	25/15	0w (NS), 25/15C	92	0	0	0	0	0	0	0	0	0	0	0	0	0	0	0	0	0	0	0	0	0	0	0	0	0	10	24	24	25	25	25	25	25	25	0	0	25	1
PAMU1-7(4)	Packera multilobata	UT	Arch Rock	UT	3	0	NS	0wks, NS	25/15	0w (NS), 25/15C	92	0	0	0	0	0	0	0	0	0	0	0	0	0	0	0	0	0	0	0	0	0	0	0	0	0	7	22	24	24	24	24	24	24	24	0	1	24	1
PAMU1-8(4)	Packera multilobata	UT	Arch Rock	UT	4	0	NS	0wks, NS	25/15	0w (NS), 25/15C	92	0	0	0	0	0	0	0	0	0	0	0	0	0	0	0	0	0	0	0	0	0	0	0	0	0	6	15	18	18	18	18	19	19	19	0	6	19	1
PAMU2-1(4)	Packera multilobata	AZ	Griffiths	AZ	1	0	NS	0wks, NS	20/10	0w (NS), 20/10C	94	0	0	0	0	0	0	0	0	0	0	0	0	0	0	0	0	0	0	0	0	0	0	0	0	0	0	0	6	12	14	16	18	18	18	0	7	18	1
PAMU2-2(4)	Packera multilobata	AZ	Griffiths	AZ	2	0	NS	0wks, NS	20/10	0w (NS), 20/10C	94	0	0	0	0	0	0	0	0	0	0	0	0	0	0	0	0	0	0	0	0	0	0	0	0	0	0	0	5	10	17	19	21	21	21	1	3	22	0.95
PAMU2-3(4)	Packera multilobata	AZ	Griffiths	AZ	3	0	NS	0wks, NS	20/10	0w (NS), 20/10C	94	0	0	0	0	0	0	0	0	0	0	0	0	0	0	0	0	0	0	0	0	0	0	0	0	0	0	0	7	14	19	20	20	20	20	0	5	20	1
PAMU2-4(4)	Packera multilobata	AZ	Griffiths	AZ	4	0	NS	0wks, NS	20/10	0w (NS), 20/10C	94	0	0	0	0	0	0	0	0	0	0	0	0	0	0	0	0	0	0	0	0	0	0	0	0	0	0	1	7	13	19	21	21	21	21	1	3	22	0.95
PAMU2-5(4)	Packera multilobata	AZ	Griffiths	AZ	1	0	NS	0wks, NS	25/15	0w (NS), 25/15C	94	0	0	0	0	0	0	0	0	0	0	0	0	0	0	0	0	0	0	0	0	0	0	0	0	0	2	12	19	21	21	21	21	21	21	0	4	21	1
PAMU2-6(4)	Packera multilobata	AZ	Griffiths	AZ	2	0	NS	0wks, NS	25/15	0w (NS), 25/15C	94	0	0	0	0	0	0	0	0	0	0	0	0	0	0	0	0	0	0	0	0	0	0	0	0	0	1	6	8	11	14	18	23	23	23	2	0	25	0.92
PAMU2-7(4)	Packera multilobata	AZ	Griffiths	AZ	3	0	NS	0wks, NS	25/15	0w (NS), 25/15C	94	0	0	0	0	0	0	0	0	0	0	0	0	0	0	0	0	0	0	0	0	0	0	0	0	0	1	7	14	20	23	24	24	24	24	0	1	24	1
PAMU2-8(4)	Packera multilobata	AZ	Griffiths	AZ	4	0	NS	0wks, NS	25/15	0w (NS), 25/15C	94	0	0	0	0	0	0	0	0	0	0	0	0	0	0	0	0	0	0	0	0	0	0	0	0	0	1	4	9	15	20	23	25	25	25	0	0	25	1
PECO1-1(4)	Penstemon comarrhenus	UT1	Kane	UT	1	0	NS	0wks, NS	20/10	0w (NS), 20/10C	96	0	0	0	0	0	0	0	0	0	0	0	0	0	0	0	0	0	0	0	0	0	0	0	0	0	0	0	0	0	0	2	2	2	2	23	0	25	0.08
PECO1-2(4)	Penstemon comarrhenus	UT1	Kane	UT	2	0	NS	0wks, NS	20/10	0w (NS), 20/10C	96	0	0	0	0	0	0	0	0	0	0	0	0	0	0	0	0	0	0	0	0	0	0	0	0	0	0	0	0	2	3	4	4	4	4	20	1	24	0.17
PECO1-3(4)	Penstemon comarrhenus	UT1	Kane	UT	3	0	NS	0wks, NS	20/10	0w (NS), 20/10C	96	0	0	0	0	0	0	0	0	0	0	0	0	0	0	0	0	0	0	0	0	0	0	0	0	0	0	0	0	0	0	0	1	1	1	24	0	25	0.04
PECO1-4(4)	Penstemon comarrhenus	UT1	Kane	UT	4	0	NS	0wks, NS	20/10	0w (NS), 20/10C	96	0	0	0	0	0	0	0	0	0	0	0	0	0	0	0	0	0	0	0	0	0	0	0	0	0	0	0	0	0	0	1	3	3	3	20	2	23	0.13
PECO1-5(4)	Penstemon comarrhenus	UT1	Kane	UT	1	0	NS	0wks, NS	25/15	0w (NS), 25/15C	96	0	0	0	0	0	0	0	0	0	0	0	0	0	0	0	0	0	0	0	0	0	0	0	0	0	0	0	2	3	7	7	7	7	7	18	0	25	0.28
PECO1-6(4)	Penstemon comarrhenus	UT1	Kane	UT	2	0	NS	0wks, NS	25/15	0w (NS), 25/15C	96	0	0	0	0	0	0	0	0	0	0	0	0	0	0	0	0	0	0	0	0	0	0	0	0	0	0	3	6	9	12	12	13	13	13	11	1	24	0.54
PECO1-7(4)	Penstemon comarrhenus	UT1	Kane	UT	3	0	NS	0wks, NS	25/15	0w (NS), 25/15C	96	0	0	0	0	0	0	0	0	0	0	0	0	0	0	0	0	0	0	0	0	0	0	0	0	0	0	0	2	2	2	2	3	3	3	20	2	23	0.13
PECO1-8(4)	Penstemon comarrhenus	UT1	Kane	UT	4	0	NS	0wks, NS	25/15	0w (NS), 25/15C	96	0	0	0	0	0	0	0	0	0	0	0	0	0	0	0	0	0	0	0	0	0	0	0	0	0	0	0	3	5	6	6	7	8	8	16	1	24	0.33
PECO2-1(4)	Penstemon comarrhenus	UT2	San Juan	UT	1	0	NS	0wks, NS	20/10	0w (NS), 20/10C	98	0	0	0	0	0	0	0	0	0	0	0	0	0	0	0	0	0	0	0	0	0	0	0	0	0	0	0	0	0	0	0	1	1	1	24	0	25	0.04
PECO2-2(4)	Penstemon comarrhenus	UT2	San Juan	UT	2	0	NS	0wks, NS	20/10	0w (NS), 20/10C	98	0	0	0	0	0	0	0	0	0	0	0	0	0	0	0	0	0	0	0	0	0	0	0	0	0	0	0	0	0	0	0	1	1	1	24	0	25	0.04
PECO2-3(4)	Penstemon comarrhenus	UT2	San Juan	UT	3	0	NS	0wks, NS	20/10	0w (NS), 20/10C	98	0	0	0	0	0	0	0	0	0	0	0	0	0	0	0	0	0	0	0	0	0	0	0	0	0	0	0	0	0	0	0	0	0	0	25	0	25	0
PECO2-4(4)	Penstemon comarrhenus	UT2	San Juan	UT	4	0	NS	0wks, NS	20/10	0w (NS), 20/10C	98	0	0	0	0	0	0	0	0	0	0	0	0	0	0	0	0	0	0	0	0	0	0	0	0	0	0	0	0	0	0	0	0	0	0	25	0	25	0
PECO2-5(4)	Penstemon comarrhenus	UT2	San Juan	UT	1	0	NS	0wks, NS	25/15	0w (NS), 25/15C	98	0	0	0	0	0	0	0	0	0	0	0	0	0	0	0	0	0	0	0	0	0	0	0	0	0	0	1	1	1	1	1	1	1	1	24	0	25	0.04
PECO2-6(4)	Penstemon comarrhenus	UT2	San Juan	UT	2	0	NS	0wks, NS	25/15	0w (NS), 25/15C	98	0	0	0	0	0	0	0	0	0	0	0	0	0	0	0	0	0	0	0	0	0	0	0	0	0	0	0	0	0	1	1	3	3	3	22	0	25	0.12
PECO2-7(4)	Penstemon comarrhenus	UT2	San Juan	UT	3	0	NS	0wks, NS	25/15	0w (NS), 25/15C	98	0	0	0	0	0	0	0	0	0	0	0	0	0	0	0	0	0	0	0	0	0	0	0	0	0	0	0	2	2	2	2	4	5	5	20	0	25	0.2
PECO2-8(4)	Penstemon comarrhenus	UT2	San Juan	UT	4	0	NS	0wks, NS	25/15	0w (NS), 25/15C	98	0	0	0	0	0	0	0	0	0	0	0	0	0	0	0	0	0	0	0	0	0	0	0	0	0	0	0	0	1	1	1	2	2	2	22	1	24	0.08
PLPA1-1(4)	Plantago patagonica	UT	Grand	UT	1	0	NS	0wks, NS	20/10	0w (NS), 20/10C	100	0	0	0	0	0	0	0	0	0	0	0	0	0	0	0	0	0	0	0	0	0	0	0	0	0	1	4	4	4	4	4	4	4	4	18	3	22	0.18
PLPA1-2(4)	Plantago patagonica	UT	Grand	UT	2	0	NS	0wks, NS	20/10	0w (NS), 20/10C	100	0	0	0	0	0	0	0	0	0	0	0	0	0	0	0	0	0	0	0	0	0	0	0	0	0	0	2	2	2	2	2	2	2	2	20	3	22	0.09
PLPA1-3(4)	Plantago patagonica	UT	Grand	UT	3	0	NS	0wks, NS	20/10	0w (NS), 20/10C	100	0	0	0	0	0	0	0	0	0	0	0	0	0	0	0	0	0	0	0	0	0	0	0	0	0	1	4	4	4	6	6	6	6	6	19	0	25	0.24
PLPA1-4(4)	Plantago patagonica	UT	Grand	UT	4	0	NS	0wks, NS	20/10	0w (NS), 20/10C	100	0	0	0	0	0	0	0	0	0	0	0	0	0	0	0	0	0	0	0	0	0	0	0	0	0	0	4	5	5	6	6	6	6	6	19	0	25	0.24
PLPA1-5(4)	Plantago patagonica	UT	Grand	UT	1	0	NS	0wks, NS	25/15	0w (NS), 25/15C	100	0	0	0	0	0	0	0	0	0	0	0	0	0	0	0	0	0	0	0	0	0	0	0	0	6	11	13	13	14	15	15	15	16	16	9	0	25	0.64
PLPA1-6(4)	Plantago patagonica	UT	Grand	UT	2	0	NS	0wks, NS	25/15	0w (NS), 25/15C	100	0	0	0	0	0	0	0	0	0	0	0	0	0	0	0	0	0	0	0	0	0	0	0	0	3	5	5	5	5	5	5	5	8	8	17	0	25	0.32
PLPA1-7(4)	Plantago patagonica	UT	Grand	UT	3	0	NS	0wks, NS	25/15	0w (NS), 25/15C	100	0	0	0	0	0	0	0	0	0	0	0	0	0	0	0	0	0	0	0	0	0	0	0	0	5	11	12	13	13	13	13	13	13	13	12	0	25	0.52
PLPA1-8(4)	Plantago patagonica	UT	Grand	UT	4	0	NS	0wks, NS	25/15	0w (NS), 25/15C	100	0	0	0	0	0	0	0	0	0	0	0	0	0	0	0	0	0	0	0	0	0	0	0	0	2	7	8	9	10	10	10	10	10	10	15	0	25	0.4
PLPA2-1(4)	Plantago patagonica	AZ	Flagstaff	AZ	1	0	NS	0wks, NS	20/10	0w (NS), 20/10C	100	0	0	0	0	0	0	0	0	0	0	0	0	0	0	0	0	0	0	0	0	0	0	0	0	0	1	5	14	14	17	19	19	19	19	6	0	25	0.76
PLPA2-2(4)	Plantago patagonica	AZ	Flagstaff	AZ	2	0	NS	0wks, NS	20/10	0w (NS), 20/10C	100	0	0	0	0	0	0	0	0	0	0	0	0	0	0	0	0	0	0	0	0	0	0	0	0	0	0	3	17	17	18	18	20	20	20	5	0	25	0.8
PLPA2-3(4)	Plantago patagonica	AZ	Flagstaff	AZ	3	0	NS	0wks, NS	20/10	0w (NS), 20/10C	100	0	0	0	0	0	0	0	0	0	0	0	0	0	0	0	0	0	0	0	0	0	0	0	0	0	2	3	9	9	12	13	13	13	13	12	0	25	0.52
PLPA2-4(4)	Plantago patagonica	AZ	Flagstaff	AZ	4	0	NS	0wks, NS	20/10	0w (NS), 20/10C	100	0	0	0	0	0	0	0	0	0	0	0	0	0	0	0	0	0	0	0	0	0	0	0	0	0	0	2	11	14	16	17	17	17	17	8	0	25	0.68
PLPA2-5(4)	Plantago patagonica	AZ	Flagstaff	AZ	1	0	NS	0wks, NS	25/15	0w (NS), 25/15C	100	0	0	0	0	0	0	0	0	0	0	0	0	0	0	0	0	0	0	0	0	0	0	0	0	5	18	21	22	22	22	22	22	22	22	3	0	25	0.88
PLPA2-6(4)	Plantago patagonica	AZ	Flagstaff	AZ	2	0	NS	0wks, NS	25/15	0w (NS), 25/15C	100	0	0	0	0	0	0	0	0	0	0	0	0	0	0	0	0	0	0	0	0	0	0	0	0	4	18	23	24	24	24	24	24	24	24	0	0	24	1
PLPA2-7(4)	Plantago patagonica	AZ	Flagstaff	AZ	3	0	NS	0wks, NS	25/15	0w (NS), 25/15C	100	0	0	0	0	0	0	0	0	0	0	0	0	0	0	0	0	0	0	0	0	0	0	0	0	2	18	25	25	25	25	25	25	25	25	0	0	25	1
PLPA2-8(4)	Plantago patagonica	AZ	Flagstaff	AZ	4	0	NS	0wks, NS	25/15	0w (NS), 25/15C	100	0	0	0	0	0	0	0	0	0	0	0	0	0	0	0	0	0	0	0	0	0	0	0	0	2	25	25	25	25	25	25	25	25	25	0	0	25	1
PLPA3-1(4)	Plantago patagonica	NM	Apache Creek	NM	1	0	NS	0wks, NS	20/10	0w (NS), 20/10C	100	0	0	0	0	0	0	0	0	0	0	0	0	0	0	0	0	0	0	0	0	0	0	0	0	0	0	0	0	0	1	1	1	2	2	23	0	25	0.08
PLPA3-2(4)	Plantago patagonica	NM	Apache Creek	NM	2	0	NS	0wks, NS	20/10	0w (NS), 20/10C	100	0	0	0	0	0	0	0	0	0	0	0	0	0	0	0	0	0	0	0	0	0	0	0	0	0	0	0	0	0	0	0	0	0	0	25	0	25	0
PLPA3-3(4)	Plantago patagonica	NM	Apache Creek	NM	3	0	NS	0wks, NS	20/10	0w (NS), 20/10C	100	0	0	0	0	0	0	0	0	0	0	0	0	0	0	0	0	0	0	0	0	0	0	0	0	0	0	0	1	1	1	2	9	10	10	15	0	25	0.4
PLPA3-4(4)	Plantago patagonica	NM	Apache Creek	NM	4	0	NS	0wks, NS	20/10	0w (NS), 20/10C	100	0	0	0	0	0	0	0	0	0	0	0	0	0	0	0	0	0	0	0	0	0	0	0	0	0	0	0	0	0	0	0	0	0	0	25	0	25	0
PLPA3-5(4)	Plantago patagonica	NM	Apache Creek	NM	1	0	NS	0wks, NS	25/15	0w (NS), 25/15C	100	0	0	0	0	0	0	0	0	0	0	0	0	0	0	0	0	0	0	0	0	0	0	0	0	0	24	25	25	25	25	25	25	25	25	0	0	25	1
PLPA3-6(4)	Plantago patagonica	NM	Apache Creek	NM	2	0	NS	0wks, NS	25/15	0w (NS), 25/15C	100	0	0	0	0	0	0	0	0	0	0	0	0	0	0	0	0	0	0	0	0	0	0	0	0	1	20	22	22	22	22	22	22	22	22	2	0	24	0.92
PLPA3-7(4)	Plantago patagonica	NM	Apache Creek	NM	3	0	NS	0wks, NS	25/15	0w (NS), 25/15C	100	0	0	0	0	0	0	0	0	0	0	0	0	0	0	0	0	0	0	0	0	0	0	0	0	3	24	24	25	25	25	25	25	25	25	0	0	25	1
PLPA3-8(4)	Plantago patagonica	NM	Apache Creek	NM	4	0	NS	0wks, NS	25/15	0w (NS), 25/15C	100	0	0	0	0	0	0	0	0	0	0	0	0	0	0	0	0	0	0	0	0	0	0	0	0	4	23	24	24	24	24	24	24	24	24	1	0	25	0.96
PLPA4-1(4)	Plantago patagonica	CO	Delta	CO	1	0	NS	0wks, NS	20/10	0w (NS), 20/10C	100	0	0	0	0	0	0	0	0	0	0	0	0	0	0	0	0	0	0	0	0	0	0	0	0	0	7	16	16	16	16	16	16	16	16	9	0	25	0.64
PLPA4-2(4)	Plantago patagonica	CO	Delta	CO	2	0	NS	0wks, NS	20/10	0w (NS), 20/10C	100	0	0	0	0	0	0	0	0	0	0	0	0	0	0	0	0	0	0	0	0	0	0	0	0	0	1	16	18	18	18	18	18	18	18	7	0	25	0.72
PLPA4-3(4)	Plantago patagonica	CO	Delta	CO	3	0	NS	0wks, NS	20/10	0w (NS), 20/10C	100	0	0	0	0	0	0	0	0	0	0	0	0	0	0	0	0	0	0	0	0	0	0	0	0	0	4	16	18	19	19	19	19	19	19	6	0	25	0.76
PLPA4-4(4)	Plantago patagonica	CO	Delta	CO	4	0	NS	0wks, NS	20/10	0w (NS), 20/10C	100	0	0	0	0	0	0	0	0	0	0	0	0	0	0	0	0	0	0	0	0	0	0	0	0	0	1	13	13	14	15	15	16	16	16	9	0	25	0.64
PLPA4-5(4)	Plantago patagonica	CO	Delta	CO	1	0	NS	0wks, NS	25/15	0w (NS), 25/15C	100	0	0	0	0	0	0	0	0	0	0	0	0	0	0	0	0	0	0	0	0	0	0	0	0	4	17	18	19	19	20	20	20	21	21	4	0	25	0.84
PLPA4-6(4)	Plantago patagonica	CO	Delta	CO	2	0	NS	0wks, NS	25/15	0w (NS), 25/15C	100	0	0	0	0	0	0	0	0	0	0	0	0	0	0	0	0	0	0	0	0	0	0	0	0	4	15	17	20	20	22	22	22	22	22	3	0	25	0.88
PLPA4-7(4)	Plantago patagonica	CO	Delta	CO	3	0	NS	0wks, NS	25/15	0w (NS), 25/15C	100	0	0	0	0	0	0	0	0	0	0	0	0	0	0	0	0	0	0	0	0	0	0	0	0	3	13	19	21	21	21	22	22	22	22	3	0	25	0.88
PLPA4-8(4)	Plantago patagonica	CO	Delta	CO	4	0	NS	0wks, NS	25/15	0w (NS), 25/15C	100	0	0	0	0	0	0	0	0	0	0	0	0	0	0	0	0	0	0	0	0	0	0	0	0	4	15	17	17	18	19	19	19	19	19	6	0	25	0.76
SPPA1-1(4)	Sphaeralcea parvifolia	AZ	Winona	AZ	1	0	NS	0wks, NS	20/10	0w (NS), 20/10C	76	0	0	0	0	0	0	0	0	0	0	0	0	0	0	0	0	0	0	0	0	0	0	0	0	0	5	10	13	14	15	16	17	17	17	1	7	18	0.94
SPPA1-2(4)	Sphaeralcea parvifolia	AZ	Winona	AZ	2	0	NS	0wks, NS	20/10	0w (NS), 20/10C	76	0	0	0	0	0	0	0	0	0	0	0	0	0	0	0	0	0	0	0	0	0	0	0	0	0	2	4	7	8	10	11	11	11	11	8	6	19	0.58
SPPA1-3(4)	Sphaeralcea parvifolia	AZ	Winona	AZ	3	0	NS	0wks, NS	20/10	0w (NS), 20/10C	76	0	0	0	0	0	0	0	0	0	0	0	0	0	0	0	0	0	0	0	0	0	0	0	0	0	6	9	10	10	11	15	15	16	16	5	4	21	0.76
SPPA1-4(4)	Sphaeralcea parvifolia	AZ	Winona	AZ	4	0	NS	0wks, NS	20/10	0w (NS), 20/10C	76	0	0	0	0	0	0	0	0	0	0	0	0	0	0	0	0	0	0	0	0	0	0	0	0	1	3	7	10	11	16	16	16	16	16	7	2	23	0.7
SPPA1-5(4)	Sphaeralcea parvifolia	AZ	Winona	AZ	1	0	NS	0wks, NS	25/15	0w (NS), 25/15C	76	0	0	0	0	0	0	0	0	0	0	0	0	0	0	0	0	0	0	0	0	0	0	0	0	4	11	15	15	17	17	17	17	18	18	5	2	23	0.78
SPPA1-6(4)	Sphaeralcea parvifolia	AZ	Winona	AZ	2	0	NS	0wks, NS	25/15	0w (NS), 25/15C	76	0	0	0	0	0	0	0	0	0	0	0	0	0	0	0	0	0	0	0	0	0	0	0	0	5	7	12	14	16	16	16	16	16	16	4	5	20	0.8
SPPA1-7(4)	Sphaeralcea parvifolia	AZ	Winona	AZ	3	0	NS	0wks, NS	25/15	0w (NS), 25/15C	76	0	0	0	0	0	0	0	0	0	0	0	0	0	0	0	0	0	0	0	0	0	0	0	0	5	7	12	15	15	15	16	17	17	17	5	3	22	0.77
SPPA1-8(4)	Sphaeralcea parvifolia	AZ	Winona	AZ	4	0	NS	0wks, NS	25/15	0w (NS), 25/15C	76	0	0	0	0	0	0	0	0	0	0	0	0	0	0	0	0	0	0	0	0	0	0	0	0	5	14	14	16	16	16	16	16	16	16	4	5	20	0.8
SPPA2-1(4)	Sphaeralcea parvifolia	UT	Grand	UT	1	0	NS	0wks, NS	20/10	0w (NS), 20/10C	78	0	0	0	0	0	0	0	0	0	0	0	0	0	0	0	0	0	0	0	0	0	0	0	0	0	1	6	10	12	13	15	15	15	15	8	2	23	0.65
SPPA2-2(4)	Sphaeralcea parvifolia	UT	Grand	UT	2	0	NS	0wks, NS	20/10	0w (NS), 20/10C	78	0	0	0	0	0	0	0	0	0	0	0	0	0	0	0	0	0	0	0	0	0	0	0	0	0	3	6	10	11	11	11	12	13	13	10	2	23	0.57
SPPA2-3(4)	Sphaeralcea parvifolia	UT	Grand	UT	3	0	NS	0wks, NS	20/10	0w (NS), 20/10C	78	0	0	0	0	0	0	0	0	0	0	0	0	0	0	0	0	0	0	0	0	0	0	0	0	0	0	4	11	12	13	13	14	14	14	9	2	23	0.61
SPPA2-4(4)	Sphaeralcea parvifolia	UT	Grand	UT	4	0	NS	0wks, NS	20/10	0w (NS), 20/10C	78	0	0	0	0	0	0	0	0	0	0	0	0	0	0	0	0	0	0	0	0	0	0	0	0	0	3	4	10	12	13	13	14	14	14	2	9	16	0.88
SPPA2-5(4)	Sphaeralcea parvifolia	UT	Grand	UT	1	0	NS	0wks, NS	25/15	0w (NS), 25/15C	78	0	0	0	0	0	0	0	0	0	0	0	0	0	0	0	0	0	0	0	0	0	0	0	0	4	11	17	19	19	19	19	19	19	19	3	3	22	0.86
SPPA2-6(4)	Sphaeralcea parvifolia	UT	Grand	UT	2	0	NS	0wks, NS	25/15	0w (NS), 25/15C	78	0	0	0	0	0	0	0	0	0	0	0	0	0	0	0	0	0	0	0	0	0	0	0	0	4	13	20	21	21	21	21	21	21	21	1	4	22	0.95
SPPA2-7(4)	Sphaeralcea parvifolia	UT	Grand	UT	3	0	NS	0wks, NS	25/15	0w (NS), 25/15C	78	0	0	0	0	0	0	0	0	0	0	0	0	0	0	0	0	0	0	0	0	0	0	0	0	1	8	16	19	19	19	19	19	19	19	3	3	22	0.86
SPPA2-8(4)	Sphaeralcea parvifolia	UT	Grand	UT	4	0	NS	0wks, NS	25/15	0w (NS), 25/15C	78	0	0	0	0	0	0	0	0	0	0	0	0	0	0	0	0	0	0	0	0	0	0	0	0	0	8	13	13	13	13	14	14	14	14	5	6	19	0.74
[truncated: 7 more columns]

## Sheet: ForJessa_TR
species	region	pop	rep	strat.length	strat.temp	temp	germ	viable	percent_germ
Cleome serrulata	UT	San Juan	1	8	3	20/10	2	25	0.08
Cleome serrulata	UT	San Juan	2	8	3	20/10	1	25	0.04
Cleome serrulata	UT	San Juan	3	8	3	20/10	0	25	0
Cleome serrulata	UT	San Juan	4	8	3	20/10	1	25	0.04
Cleome serrulata	UT	San Juan	1	8	3	25/15	0	25	0
Cleome serrulata	UT	San Juan	2	8	3	25/15	1	25	0.04
Cleome serrulata	UT	San Juan	3	8	3	25/15	1	25	0.04
Cleome serrulata	UT	San Juan	4	8	3	25/15	0	25	0
Cleome serrulata	AZ	Flagstaff	1	8	3	20/10	10	25	0.4
Cleome serrulata	AZ	Flagstaff	2	8	3	20/10	9	25	0.36
Cleome serrulata	AZ	Flagstaff	3	8	3	20/10	7	25	0.28
Cleome serrulata	AZ	Flagstaff	4	8	3	20/10	12	25	0.48
Cleome serrulata	AZ	Flagstaff	1	8	3	25/15	10	25	0.4
Cleome serrulata	AZ	Flagstaff	2	8	3	25/15	6	25	0.24
Cleome serrulata	AZ	Flagstaff	3	8	3	25/15	3	25	0.12
Cleome serrulata	AZ	Flagstaff	4	8	3	25/15	11	25	0.44
Cleome serrulata	NM	Fence Lake	1	8	3	20/10	3	25	0.12
Cleome serrulata	NM	Fence Lake	2	8	3	20/10	12	25	0.48
Cleome serrulata	NM	Fence Lake	3	8	3	20/10	5	25	0.2
Cleome serrulata	NM	Fence Lake	4	8	3	20/10	7	25	0.28
Cleome serrulata	NM	Fence Lake	1	8	3	25/15	5	25	0.2
Cleome serrulata	NM	Fence Lake	2	8	3	25/15	5	25	0.2
Cleome serrulata	NM	Fence Lake	3	8	3	25/15	5	24	0.21
Cleome serrulata	NM	Fence Lake	4	8	3	25/15	4	25	0.16
Heliomeris multiflora	AZ	Flagstaff	1	8	3	20/10	3	19	0.16
Heliomeris multiflora	AZ	Flagstaff	2	8	3	20/10	5	19	0.26
Heliomeris multiflora	AZ	Flagstaff	3	8	3	20/10	2	19	0.11
Heliomeris multiflora	AZ	Flagstaff	4	8	3	20/10	2	17	0.12
Heliomeris multiflora	AZ	Flagstaff	1	8	3	25/15	9	16	0.56
Heliomeris multiflora	AZ	Flagstaff	2	8	3	25/15	7	16	0.44
Heliomeris multiflora	AZ	Flagstaff	3	8	3	25/15	6	20	0.3
Heliomeris multiflora	AZ	Flagstaff	4	8	3	25/15	9	15	0.6
Heliomeris multiflora	CO	Ouray	1	8	3	20/10	11	11	1
Heliomeris multiflora	CO	Ouray	2	8	3	20/10	22	25	0.88
Heliomeris multiflora	CO	Ouray	3	8	3	20/10	24	25	0.96
Heliomeris multiflora	CO	Ouray	4	8	3	20/10	19	22	0.86
Heliomeris multiflora	CO	Ouray	1	8	3	25/15	24	25	0.96
Heliomeris multiflora	CO	Ouray	2	8	3	25/15	22	25	0.85
Heliomeris multiflora	CO	Ouray	3	8	3	25/15	21	22	0.95
Heliomeris multiflora	CO	Ouray	4	8	3	25/15	22	22	1
Heliomeris multiflora	NM	Organ	1	8	3	20/10	22	23	0.96
Heliomeris multiflora	NM	Organ	2	8	3	20/10	25	25	1
Heliomeris multiflora	NM	Organ	3	8	3	20/10	23	23	1
Heliomeris multiflora	NM	Organ	4	8	3	20/10	23	24	0.96
Heliomeris multiflora	NM	Organ	1	8	3	25/15	20	21	0.95
Heliomeris multiflora	NM	Organ	2	8	3	25/15	23	23	1
Heliomeris multiflora	NM	Organ	3	8	3	25/15	22	22	1
Heliomeris multiflora	NM	Organ	4	8	3	25/15	24	24	1
Heterotheca villosa	UT	Rio Mesa	1	8	3	20/10	18	19	0.95
Heterotheca villosa	UT	Rio Mesa	2	8	3	20/10	22	22	1
Heterotheca villosa	UT	Rio Mesa	3	8	3	20/10	15	16	0.94
Heterotheca villosa	UT	Rio Mesa	4	8	3	20/10	24	24	1
Heterotheca villosa	UT	Rio Mesa	1	8	3	25/15	20	22	0.91
Heterotheca villosa	UT	Rio Mesa	2	8	3	25/15	19	21	0.9
Heterotheca villosa	UT	Rio Mesa	3	8	3	25/15	18	22	0.82
Heterotheca villosa	UT	Rio Mesa	4	8	3	25/15	23	24	0.96
Heterotheca villosa	AZ	Flagstaff	1	8	3	20/10	18	19	0.95
Heterotheca villosa	AZ	Flagstaff	2	8	3	20/10	21	24	0.88
Heterotheca villosa	AZ	Flagstaff	3	8	3	20/10	22	23	0.96
Heterotheca villosa	AZ	Flagstaff	4	8	3	20/10	21	22	0.95
Heterotheca villosa	AZ	Flagstaff	1	8	3	25/15	13	14	0.93
Heterotheca villosa	AZ	Flagstaff	2	8	3	25/15	21	23	0.91
Heterotheca villosa	AZ	Flagstaff	3	8	3	25/15	21	22	0.95
Heterotheca villosa	AZ	Flagstaff	4	8	3	25/15	20	21	0.95
Heterotheca villosa	NM	Salinas	1	8	3	20/10	14	14	1
Heterotheca villosa	NM	Salinas	2	8	3	20/10	5	5	1
Heterotheca villosa	NM	Salinas	3	8	3	20/10	8	8	1
Heterotheca villosa	NM	Salinas	4	8	3	20/10	9	9	1
Heterotheca villosa	NM	Salinas	1	8	3	25/15	8	8	1
Heterotheca villosa	NM	Salinas	2	8	3	25/15	10	10	1
Heterotheca villosa	NM	Salinas	3	8	3	25/15	5	6	0.83
Heterotheca villosa	NM	Salinas	4	8	3	25/15	4	4	1
Machaeranthera canescens	UT1	San Juan	1	8	3	20/10	20	22	0.91
Machaeranthera canescens	UT1	San Juan	2	8	3	20/10	18	23	0.78
Machaeranthera canescens	UT1	San Juan	3	8	3	20/10	1	2	0.5
Machaeranthera canescens	UT1	San Juan	4	8	3	20/10	20	24	0.83
Machaeranthera canescens	UT1	San Juan	1	8	3	25/15	19	19	1
Machaeranthera canescens	UT1	San Juan	2	8	3	25/15	22	23	0.96
Machaeranthera canescens	UT1	San Juan	3	8	3	25/15	20	20	1
Machaeranthera canescens	UT1	San Juan	4	8	3	25/15	22	22	1
Machaeranthera canescens	UT2	Escalante	1	8	3	20/10	22	23	0.96
Machaeranthera canescens	UT2	Escalante	2	8	3	20/10	17	24	0.71
Machaeranthera canescens	UT2	Escalante	3	8	3	20/10	22	24	0.92
Machaeranthera canescens	UT2	Escalante	4	8	3	20/10	21	21	1
Machaeranthera canescens	UT2	Escalante	1	8	3	25/15	23	23	1
Machaeranthera canescens	UT2	Escalante	2	8	3	25/15	24	24	1
Machaeranthera canescens	UT2	Escalante	3	8	3	25/15	21	22	0.95
Machaeranthera canescens	UT2	Escalante	4	8	3	25/15	25	25	1
Machaeranthera canescens	AZ	Flagstaff	1	8	3	20/10	17	19	0.89
Machaeranthera canescens	AZ	Flagstaff	2	8	3	20/10	24	24	1
Machaeranthera canescens	AZ	Flagstaff	3	8	3	20/10	23	24	0.96
Machaeranthera canescens	AZ	Flagstaff	4	8	3	20/10	24	25	0.96
Machaeranthera canescens	AZ	Flagstaff	1	8	3	25/15	25	25	0.96
Machaeranthera canescens	AZ	Flagstaff	2	8	3	25/15	24	24	1
Machaeranthera canescens	AZ	Flagstaff	3	8	3	25/15	25	25	1
Machaeranthera canescens	AZ	Flagstaff	4	8	3	25/15	24	24	1
Machaeranthera canescens	NM	Mogollon	1	8	3	20/10	23	23	1
Machaeranthera canescens	NM	Mogollon	2	8	3	20/10	25	25	1
Machaeranthera canescens	NM	Mogollon	3	8	3	20/10	25	25	1
Machaeranthera canescens	NM	Mogollon	4	8	3	20/10	25	25	1
Machaeranthera canescens	NM	Mogollon	1	8	3	25/15	25	25	1
Machaeranthera canescens	NM	Mogollon	2	8	3	25/15	25	25	1
Machaeranthera canescens	NM	Mogollon	3	8	3	25/15	25	25	1
Machaeranthera canescens	NM	Mogollon	4	8	3	25/15	24	24	1
Machaeranthera tanacetifolia	UT1	Grand	1	8	3	20/10	13	19	0.68
Machaeranthera tanacetifolia	UT1	Grand	2	8	3	20/10	10	21	0.48
Machaeranthera tanacetifolia	UT1	Grand	3	8	3	20/10	7	18	0.39
Machaeranthera tanacetifolia	UT1	Grand	4	8	3	20/10	11	22	0.5
Machaeranthera tanacetifolia	UT1	Grand	1	8	3	25/15	15	24	0.63
Machaeranthera tanacetifolia	UT1	Grand	2	8	3	25/15	13	18	0.72
Machaeranthera tanacetifolia	UT1	Grand	3	8	3	25/15	7	21	0.33
Machaeranthera tanacetifolia	UT1	Grand	4	8	3	25/15	16	19	0.84
Machaeranthera tanacetifolia	UT2	Garfield	1	8	3	20/10	12	16	0.75
Machaeranthera tanacetifolia	UT2	Garfield	2	8	3	20/10	12	21	0.57
Machaeranthera tanacetifolia	UT2	Garfield	3	8	3	20/10	11	19	0.58
Machaeranthera tanacetifolia	UT2	Garfield	4	8	3	20/10	16	16	1
Machaeranthera tanacetifolia	UT2	Garfield	1	8	3	25/15	9	10	0.9
Machaeranthera tanacetifolia	UT2	Garfield	2	8	3	25/15	15	16	0.94
Machaeranthera tanacetifolia	UT2	Garfield	3	8	3	25/15	14	21	0.67
Machaeranthera tanacetifolia	UT2	Garfield	4	8	3	25/15	16	21	0.76
Machaeranthera tanacetifolia	NM1	Pleasanton	1	8	3	20/10	20	24	0.83
Machaeranthera tanacetifolia	NM1	Pleasanton	2	8	3	20/10	22	25	0.88
Machaeranthera tanacetifolia	NM1	Pleasanton	3	8	3	20/10	19	25	0.76
Machaeranthera tanacetifolia	NM1	Pleasanton	4	8	3	20/10	15	24	0.63
Machaeranthera tanacetifolia	NM1	Pleasanton	1	8	3	25/15	16	23	0.7
Machaeranthera tanacetifolia	NM1	Pleasanton	2	8	3	25/15	16	17	0.94
Machaeranthera tanacetifolia	NM1	Pleasanton	3	8	3	25/15	13	20	0.65
Machaeranthera tanacetifolia	NM1	Pleasanton	4	8	3	25/15	18	18	1
Machaeranthera tanacetifolia	NM2	Las Cruces	1	8	3	20/10	25	25	1
Machaeranthera tanacetifolia	NM2	Las Cruces	2	8	3	20/10	25	25	1
Machaeranthera tanacetifolia	NM2	Las Cruces	3	8	3	20/10	21	21	1
Machaeranthera tanacetifolia	NM2	Las Cruces	4	8	3	20/10	24	24	1
Machaeranthera tanacetifolia	NM2	Las Cruces	1	8	3	25/15	23	23	1
Machaeranthera tanacetifolia	NM2	Las Cruces	2	8	3	25/15	24	24	1
Machaeranthera tanacetifolia	NM2	Las Cruces	3	8	3	25/15	24	24	1
Machaeranthera tanacetifolia	NM2	Las Cruces	4	8	3	25/15	24	24	1
Packera multilobata	UT	Arch Rock	1	8	3	20/10	23	23	1
Packera multilobata	UT	Arch Rock	2	8	3	20/10	25	25	1
Packera multilobata	UT	Arch Rock	3	8	3	20/10	25	25	1
Packera multilobata	UT	Arch Rock	4	8	3	20/10	24	24	1
Packera multilobata	UT	Arch Rock	1	8	3	25/15	25	25	1
Packera multilobata	UT	Arch Rock	2	8	3	25/15	24	24	1
Packera multilobata	UT	Arch Rock	3	8	3	25/15	22	22	1
Packera multilobata	UT	Arch Rock	4	8	3	25/15	25	25	1
Packera multilobata	AZ	Griffiths	1	8	3	20/10	22	22	1
Packera multilobata	AZ	Griffiths	2	8	3	20/10	24	24	1
Packera multilobata	AZ	Griffiths	3	8	3	20/10	22	24	0.92
Packera multilobata	AZ	Griffiths	4	8	3	20/10	24	25	0.96
Packera multilobata	AZ	Griffiths	1	8	3	25/15	24	24	1
Packera multilobata	AZ	Griffiths	2	8	3	25/15	22	22	1
Packera multilobata	AZ	Griffiths	3	8	3	25/15	25	25	1
Packera multilobata	AZ	Griffiths	4	8	3	25/15	22	22	1
Penstemon comarrhenus	UT1	Kane	1	8	3	20/10	21	22	0.95
Penstemon comarrhenus	UT1	Kane	2	8	3	20/10	23	25	0.92
Penstemon comarrhenus	UT1	Kane	3	8	3	20/10	22	25	0.88
Penstemon comarrhenus	UT1	Kane	4	8	3	20/10	21	25	0.84
Penstemon comarrhenus	UT1	Kane	1	8	3	25/15	23	25	0.92
Penstemon comarrhenus	UT1	Kane	2	8	3	25/15	23	24	0.96
Penstemon comarrhenus	UT1	Kane	3	8	3	25/15	20	24	0.83
Penstemon comarrhenus	UT1	Kane	4	8	3	25/15	18	24	0.75
Penstemon comarrhenus	UT2	San Juan	1	8	3	20/10	10	25	0.4
Penstemon comarrhenus	UT2	San Juan	2	8	3	20/10	12	25	0.48
Penstemon comarrhenus	UT2	San Juan	3	8	3	20/10	7	25	0.28
Penstemon comarrhenus	UT2	San Juan	4	8	3	20/10	13	24	0.54
Penstemon comarrhenus	UT2	San Juan	1	8	3	25/15	9	25	0.36
Penstemon comarrhenus	UT2	San Juan	2	8	3	25/15	13	25	0.52
Penstemon comarrhenus	UT2	San Juan	3	8	3	25/15	9	24	0.38
Penstemon comarrhenus	UT2	San Juan	4	8	3	25/15	9	25	0.36
Plantago patagonica	UT	Grand	1	8	3	20/10	14	25	0.54
Plantago patagonica	UT	Grand	2	8	3	20/10	11	25	0.44
Plantago patagonica	UT	Grand	3	8	3	20/10	16	24	0.67
Plantago patagonica	UT	Grand	4	8	3	20/10	10	24	0.42
Plantago patagonica	UT	Grand	1	8	3	25/15	17	25	0.68
Plantago patagonica	UT	Grand	2	8	3	25/15	14	25	0.54
Plantago patagonica	UT	Grand	3	8	3	25/15	11	25	0.44
Plantago patagonica	UT	Grand	4	8	3	25/15	15	25	0.6
Plantago patagonica	AZ	Flagstaff	1	8	3	20/10	25	25	1
Plantago patagonica	AZ	Flagstaff	2	8	3	20/10	24	24	1
Plantago patagonica	AZ	Flagstaff	3	8	3	20/10	23	25	0.92
Plantago patagonica	AZ	Flagstaff	4	8	3	20/10	25	25	1
Plantago patagonica	AZ	Flagstaff	1	8	3	25/15	25	25	1
Plantago patagonica	AZ	Flagstaff	2	8	3	25/15	25	25	1
Plantago patagonica	AZ	Flagstaff	3	8	3	25/15	25	25	1
Plantago patagonica	AZ	Flagstaff	4	8	3	25/15	24	25	0.96
Plantago patagonica	NM	Apache Creek	1	8	3	20/10	21	25	0.84
Plantago patagonica	NM	Apache Creek	2	8	3	20/10	18	25	0.72
Plantago patagonica	NM	Apache Creek	3	8	3	20/10	22	25	0.88
Plantago patagonica	NM	Apache Creek	4	8	3	20/10	22	25	0.88
Plantago patagonica	NM	Apache Creek	1	8	3	25/15	24	25	0.96
Plantago patagonica	NM	Apache Creek	2	8	3	25/15	24	25	0.96
Plantago patagonica	NM	Apache Creek	3	8	3	25/15	24	25	0.96
Plantago patagonica	NM	Apache Creek	4	8	3	25/15	24	25	0.96
Plantago patagonica	CO	Delta	1	8	3	20/10	25	25	1
Plantago patagonica	CO	Delta	2	8	3	20/10	25	25	1
Plantago patagonica	CO	Delta	3	8	3	20/10	25	25	1
Plantago patagonica	CO	Delta	4	8	3	20/10	25	25	1
Plantago patagonica	CO	Delta	1	8	3	25/15	25	25	1
Plantago patagonica	CO	Delta	2	8	3	25/15	25	25	1
Plantago patagonica	CO	Delta	3	8	3	25/15	25	25	1
Plantago patagonica	CO	Delta	4	8	3	25/15	25	25	1
Sphaeralcea parvifolia	AZ	Winona	1	8	3	20/10	6	19	0.32
Sphaeralcea parvifolia	AZ	Winona	2	8	3	20/10	10	18	0.56
Sphaeralcea parvifolia	AZ	Winona	3	8	3	20/10	8	20	0.4
Sphaeralcea parvifolia	AZ	Winona	4	8	3	20/10	5	21	0.24
Sphaeralcea parvifolia	AZ	Winona	1	8	3	25/15	8	22	0.36
Sphaeralcea parvifolia	AZ	Winona	2	8	3	25/15	6	20	0.3
Sphaeralcea parvifolia	AZ	Winona	3	8	3	25/15	9	22	0.41
Sphaeralcea parvifolia	AZ	Winona	4	8	3	25/15	7	19	0.37
Sphaeralcea parvifolia	UT	Grand	1	8	3	20/10	14	24	0.58
Sphaeralcea parvifolia	UT	Grand	2	8	3	20/10	11	16	0.69
Sphaeralcea parvifolia	UT	Grand	3	8	3	20/10	17	19	0.89
Sphaeralcea parvifolia	UT	Grand	4	8	3	20/10	14	18	0.78
Sphaeralcea parvifolia	UT	Grand	1	8	3	25/15	20	23	0.87
Sphaeralcea parvifolia	UT	Grand	2	8	3	25/15	18	21	0.86
Sphaeralcea parvifolia	UT	Grand	3	8	3	25/15	13	21	0.62
Sphaeralcea parvifolia	UT	Grand	4	8	3	25/15	20	24	0.83
Cleome serrulata	UT	San Juan	1	3	3	20/10	0	25	0
Cleome serrulata	UT	San Juan	2	3	3	20/10	0	25	0
Cleome serrulata	UT	San Juan	3	3	3	20/10	0	25	0
Cleome serrulata	UT	San Juan	4	3	3	20/10	0	25	0
Cleome serrulata	UT	San Juan	1	3	3	25/15	0	25	0
Cleome serrulata	UT	San Juan	2	3	3	25/15	0	25	0
Cleome serrulata	UT	San Juan	3	3	3	25/15	0	25	0
Cleome serrulata	UT	San Juan	4	3	3	25/15	0	25	0
Cleome serrulata	AZ	Flagstaff	1	3	3	20/10	0	25	0
Cleome serrulata	AZ	Flagstaff	2	3	3	20/10	0	25	0
Cleome serrulata	AZ	Flagstaff	3	3	3	20/10	0	25	0
Cleome serrulata	AZ	Flagstaff	4	3	3	20/10	0	25	0
Cleome serrulata	AZ	Flagstaff	1	3	3	25/15	0	25	0
Cleome serrulata	AZ	Flagstaff	2	3	3	25/15	0	25	0
Cleome serrulata	AZ	Flagstaff	3	3	3	25/15	0	25	0
Cleome serrulata	AZ	Flagstaff	4	3	3	25/15	0	25	0
Cleome serrulata	NM	Fence Lake	1	3	3	20/10	1	25	0.04
Cleome serrulata	NM	Fence Lake	2	3	3	20/10	0	25	0
Cleome serrulata	NM	Fence Lake	3	3	3	20/10	0	24	0
Cleome serrulata	NM	Fence Lake	4	3	3	20/10	0	25	0
Cleome serrulata	NM	Fence Lake	1	3	3	25/15	0	25	0
Cleome serrulata	NM	Fence Lake	2	3	3	25/15	0	25	0
Cleome serrulata	NM	Fence Lake	3	3	3	25/15	0	25	0
Cleome serrulata	NM	Fence Lake	4	3	3	25/15	0	25	0
Heliomeris multiflora	AZ	Flagstaff	1	3	3	20/10	0	23	0
Heliomeris multiflora	AZ	Flagstaff	2	3	3	20/10	4	24	0.17
Heliomeris multiflora	AZ	Flagstaff	3	3	3	20/10	2	22	0.09
Heliomeris multiflora	AZ	Flagstaff	4	3	3	20/10	2	19	0.11
Heliomeris multiflora	AZ	Flagstaff	1	3	3	25/15	9	14	0.64
Heliomeris multiflora	AZ	Flagstaff	2	3	3	25/15	11	16	0.69
Heliomeris multiflora	AZ	Flagstaff	3	3	3	25/15	7	11	0.64
Heliomeris multiflora	AZ	Flagstaff	4	3	3	25/15	13	21	0.62
Heliomeris multiflora	CO	Ouray	1	3	3	20/10	22	24	0.92
Heliomeris multiflora	CO	Ouray	2	3	3	20/10	20	22	0.91
Heliomeris multiflora	CO	Ouray	3	3	3	20/10	14	23	0.61
Heliomeris multiflora	CO	Ouray	4	3	3	20/10	19	25	0.76
Heliomeris multiflora	CO	Ouray	1	3	3	25/15	17	20	0.85
Heliomeris multiflora	CO	Ouray	2	3	3	25/15	15	25	0.6
Heliomeris multiflora	CO	Ouray	3	3	3	25/15	18	21	0.86
Heliomeris multiflora	CO	Ouray	4	3	3	25/15	17	24	0.71
Heliomeris multiflora	NM	Organ	1	3	3	20/10	18	22	0.82
Heliomeris multiflora	NM	Organ	2	3	3	20/10	23	23	1
Heliomeris multiflora	NM	Organ	3	3	3	20/10	18	21	0.86
Heliomeris multiflora	NM	Organ	4	3	3	20/10	19	24	0.79
Heliomeris multiflora	NM	Organ	1	3	3	25/15	19	21	0.9
Heliomeris multiflora	NM	Organ	2	3	3	25/15	22	23	0.96
Heliomeris multiflora	NM	Organ	3	3	3	25/15	21	24	0.88
Heliomeris multiflora	NM	Organ	4	3	3	25/15	19	20	0.95
Heterotheca villosa	UT	Rio Mesa	1	3	3	20/10	23	24	0.96
Heterotheca villosa	UT	Rio Mesa	2	3	3	20/10	23	24	0.96
Heterotheca villosa	UT	Rio Mesa	3	3	3	20/10	22	23	0.96
Heterotheca villosa	UT	Rio Mesa	4	3	3	20/10	18	20	0.9
Heterotheca villosa	UT	Rio Mesa	1	3	3	25/15	23	23	1
Heterotheca villosa	UT	Rio Mesa	2	3	3	25/15	16	18	0.89
Heterotheca villosa	UT	Rio Mesa	3	3	3	25/15	18	18	1
Heterotheca villosa	UT	Rio Mesa	4	3	3	25/15	18	18	1
Heterotheca villosa	AZ	Flagstaff	1	3	3	20/10	22	23	0.96
Heterotheca villosa	AZ	Flagstaff	2	3	3	20/10	22	22	1
Heterotheca villosa	AZ	Flagstaff	3	3	3	20/10	23	24	0.96
Heterotheca villosa	AZ	Flagstaff	4	3	3	20/10	21	23	0.91
Heterotheca villosa	AZ	Flagstaff	1	3	3	25/15	21	21	1
Heterotheca villosa	AZ	Flagstaff	2	3	3	25/15	22	23	0.96
Heterotheca villosa	AZ	Flagstaff	3	3	3	25/15	21	23	0.91
Heterotheca villosa	AZ	Flagstaff	4	3	3	25/15	23	24	0.96
Heterotheca villosa	NM	Salinas	1	3	3	20/10	13	15	0.87
Heterotheca villosa	NM	Salinas	2	3	3	20/10	11	11	1
Heterotheca villosa	NM	Salinas	3	3	3	20/10	12	12	1
Heterotheca villosa	NM	Salinas	4	3	3	20/10	4	5	0.8
Heterotheca villosa	NM	Salinas	1	3	3	25/15	11	13	0.85
Heterotheca villosa	NM	Salinas	2	3	3	25/15	6	7	0.86
Heterotheca villosa	NM	Salinas	3	3	3	25/15	9	9	1
Heterotheca villosa	NM	Salinas	4	3	3	25/15	10	10	1
Machaeranthera canescens	UT1	San Juan	1	3	3	20/10	12	20	0.6
Machaeranthera canescens	UT1	San Juan	2	3	3	20/10	11	21	0.52
Machaeranthera canescens	UT1	San Juan	3	3	3	20/10	15	22	0.68
Machaeranthera canescens	UT1	San Juan	4	3	3	20/10	13	22	0.59
Machaeranthera canescens	UT1	San Juan	1	3	3	25/15	17	20	0.85
Machaeranthera canescens	UT1	San Juan	2	3	3	25/15	16	20	0.8
Machaeranthera canescens	UT1	San Juan	3	3	3	25/15	23	23	1
Machaeranthera canescens	UT1	San Juan	4	3	3	25/15	18	21	0.86
Machaeranthera canescens	UT2	Escalante	1	3	3	20/10	17	22	0.77
Machaeranthera canescens	UT2	Escalante	2	3	3	20/10	15	21	0.71
Machaeranthera canescens	UT2	Escalante	3	3	3	20/10	19	23	0.83
Machaeranthera canescens	UT2	Escalante	4	3	3	20/10	16	19	0.84
Machaeranthera canescens	UT2	Escalante	1	3	3	25/15	20	22	0.91
Machaeranthera canescens	UT2	Escalante	2	3	3	25/15	21	24	0.88
Machaeranthera canescens	UT2	Escalante	3	3	3	25/15	22	22	1
Machaeranthera canescens	UT2	Escalante	4	3	3	25/15	21	21	1
Machaeranthera canescens	AZ	Flagstaff	1	3	3	20/10	14	21	0.67
Machaeranthera canescens	AZ	Flagstaff	2	3	3	20/10	16	22	0.73
Machaeranthera canescens	AZ	Flagstaff	3	3	3	20/10	22	22	1
Machaeranthera canescens	AZ	Flagstaff	4	3	3	20/10	22	23	0.96
Machaeranthera canescens	AZ	Flagstaff	1	3	3	25/15	23	23	1
Machaeranthera canescens	AZ	Flagstaff	2	3	3	25/15	23	24	0.96
Machaeranthera canescens	AZ	Flagstaff	3	3	3	25/15	18	22	0.82
Machaeranthera canescens	AZ	Flagstaff	4	3	3	25/15	23	23	1
Machaeranthera canescens	NM	Mogollon	1	3	3	20/10	24	25	0.96
Machaeranthera canescens	NM	Mogollon	2	3	3	20/10	25	25	1
Machaeranthera canescens	NM	Mogollon	3	3	3	20/10	25	25	1
Machaeranthera canescens	NM	Mogollon	4	3	3	20/10	23	25	0.92
Machaeranthera canescens	NM	Mogollon	1	3	3	25/15	23	23	1
Machaeranthera canescens	NM	Mogollon	2	3	3	25/15	24	24	1
Machaeranthera canescens	NM	Mogollon	3	3	3	25/15	24	25	0.96
Machaeranthera canescens	NM	Mogollon	4	3	3	25/15	25	25	1
Machaeranthera tanacetifolia	UT1	Grand	1	3	3	20/10	6	15	0.4
Machaeranthera tanacetifolia	UT1	Grand	2	3	3	20/10	8	20	0.4
Machaeranthera tanacetifolia	UT1	Grand	3	3	3	20/10	12	18	0.67
Machaeranthera tanacetifolia	UT1	Grand	4	3	3	20/10	13	25	0.52
Machaeranthera tanacetifolia	UT1	Grand	1	3	3	25/15	16	22	0.73
Machaeranthera tanacetifolia	UT1	Grand	2	3	3	25/15	18	24	0.75
Machaeranthera tanacetifolia	UT1	Grand	3	3	3	25/15	12	19	0.63
Machaeranthera tanacetifolia	UT1	Grand	4	3	3	25/15	6	12	0.5
Machaeranthera tanacetifolia	UT2	Garfield	1	3	3	20/10	12	20	0.6
Machaeranthera tanacetifolia	UT2	Garfield	2	3	3	20/10	15	20	0.75
Machaeranthera tanacetifolia	UT2	Garfield	3	3	3	20/10	11	20	0.55
Machaeranthera tanacetifolia	UT2	Garfield	4	3	3	20/10	8	15	0.53
Machaeranthera tanacetifolia	UT2	Garfield	1	3	3	25/15	12	15	0.8
Machaeranthera tanacetifolia	UT2	Garfield	2	3	3	25/15	10	17	0.59
Machaeranthera tanacetifolia	UT2	Garfield	3	3	3	25/15	10	16	0.63
Machaeranthera tanacetifolia	UT2	Garfield	4	3	3	25/15	11	15	0.73
Machaeranthera tanacetifolia	NM1	Pleasanton	1	3	3	20/10	12	25	0.48
Machaeranthera tanacetifolia	NM1	Pleasanton	2	3	3	20/10	19	25	0.76
Machaeranthera tanacetifolia	NM1	Pleasanton	3	3	3	20/10	13	20	0.65
Machaeranthera tanacetifolia	NM1	Pleasanton	4	3	3	20/10	15	18	0.83
Machaeranthera tanacetifolia	NM1	Pleasanton	1	3	3	25/15	10	21	0.48
Machaeranthera tanacetifolia	NM1	Pleasanton	2	3	3	25/15	14	24	0.58
Machaeranthera tanacetifolia	NM1	Pleasanton	3	3	3	25/15	9	25	0.36
Machaeranthera tanacetifolia	NM1	Pleasanton	4	3	3	25/15	12	23	0.52
Machaeranthera tanacetifolia	NM2	Las Cruces	1	3	3	20/10	23	23	1
Machaeranthera tanacetifolia	NM2	Las Cruces	2	3	3	20/10	23	24	0.96
Machaeranthera tanacetifolia	NM2	Las Cruces	3	3	3	20/10	24	25	0.96
Machaeranthera tanacetifolia	NM2	Las Cruces	4	3	3	20/10	21	21	1
Machaeranthera tanacetifolia	NM2	Las Cruces	1	3	3	25/15	23	24	0.96
Machaeranthera tanacetifolia	NM2	Las Cruces	2	3	3	25/15	23	24	0.96
Machaeranthera tanacetifolia	NM2	Las Cruces	3	3	3	25/15	24	24	1
Machaeranthera tanacetifolia	NM2	Las Cruces	4	3	3	25/15	23	23	1
Packera multilobata	UT	Arch Rock	1	3	3	20/10	20	20	1
Packera multilobata	UT	Arch Rock	2	3	3	20/10	23	23	1
Packera multilobata	UT	Arch Rock	3	3	3	20/10	25	25	1
Packera multilobata	UT	Arch Rock	4	3	3	20/10	23	23	1
Packera multilobata	UT	Arch Rock	1	3	3	25/15	22	22	1
Packera multilobata	UT	Arch Rock	2	3	3	25/15	21	21	1
Packera multilobata	UT	Arch Rock	3	3	3	25/15	23	23	1
Packera multilobata	UT	Arch Rock	4	3	3	25/15	24	24	1
Packera multilobata	AZ	Griffiths	1	3	3	20/10	23	23	1
Packera multilobata	AZ	Griffiths	2	3	3	20/10	20	24	0.83
Packera multilobata	AZ	Griffiths	3	3	3	20/10	22	22	1
Packera multilobata	AZ	Griffiths	4	3	3	20/10	20	21	0.95
Packera multilobata	AZ	Griffiths	1	3	3	25/15	19	19	1
Packera multilobata	AZ	Griffiths	2	3	3	25/15	21	21	1
Packera multilobata	AZ	Griffiths	3	3	3	25/15	23	23	1
Packera multilobata	AZ	Griffiths	4	3	3	25/15	22	22	1
Penstemon comarrhenus	UT1	Kane	1	3	3	20/10	6	25	0.23
Penstemon comarrhenus	UT1	Kane	2	3	3	20/10	8	25	0.32
Penstemon comarrhenus	UT1	Kane	3	3	3	20/10	6	24	0.25
Penstemon comarrhenus	UT1	Kane	4	3	3	20/10	9	21	0.43
Penstemon comarrhenus	UT1	Kane	1	3	3	25/15	10	23	0.43
Penstemon comarrhenus	UT1	Kane	2	3	3	25/15	5	22	0.23
Penstemon comarrhenus	UT1	Kane	3	3	3	25/15	11	24	0.46
Penstemon comarrhenus	UT1	Kane	4	3	3	25/15	8	23	0.35
Penstemon comarrhenus	UT2	San Juan	1	3	3	20/10	2	24	0.08
Penstemon comarrhenus	UT2	San Juan	2	3	3	20/10	8	24	0.33
Penstemon comarrhenus	UT2	San Juan	3	3	3	20/10	5	25	0.2
Penstemon comarrhenus	UT2	San Juan	4	3	3	20/10	3	25	0.12
Penstemon comarrhenus	UT2	San Juan	1	3	3	25/15	6	25	0.24
Penstemon comarrhenus	UT2	San Juan	2	3	3	25/15	2	24	0.08
Penstemon comarrhenus	UT2	San Juan	3	3	3	25/15	7	23	0.3
Penstemon comarrhenus	UT2	San Juan	4	3	3	25/15	6	25	0.24
Plantago patagonica	UT	Grand	1	3	3	20/10	5	25	0.2
Plantago patagonica	UT	Grand	2	3	3	20/10	4	25	0.16
Plantago patagonica	UT	Grand	3	3	3	20/10	1	25	0.04
Plantago patagonica	UT	Grand	4	3	3	20/10	4	25	0.16
Plantago patagonica	UT	Grand	1	3	3	25/15	2	25	0.08
Plantago patagonica	UT	Grand	2	3	3	25/15	4	25	0.16
Plantago patagonica	UT	Grand	3	3	3	25/15	0	25	0
Plantago patagonica	UT	Grand	4	3	3	25/15	4	25	0.16
Plantago patagonica	AZ	Flagstaff	1	3	3	20/10	25	25	1
Plantago patagonica	AZ	Flagstaff	2	3	3	20/10	25	25	0.96
Plantago patagonica	AZ	Flagstaff	3	3	3	20/10	24	25	0.96
Plantago patagonica	AZ	Flagstaff	4	3	3	20/10	24	25	0.96
Plantago patagonica	AZ	Flagstaff	1	3	3	25/15	25	25	1
Plantago patagonica	AZ	Flagstaff	2	3	3	25/15	25	25	1
Plantago patagonica	AZ	Flagstaff	3	3	3	25/15	25	25	1
Plantago patagonica	AZ	Flagstaff	4	3	3	25/15	25	25	1
Plantago patagonica	NM	Apache Creek	1	3	3	20/10	6	25	0.24
Plantago patagonica	NM	Apache Creek	2	3	3	20/10	4	25	0.16
Plantago patagonica	NM	Apache Creek	3	3	3	20/10	10	23	0.43
Plantago patagonica	NM	Apache Creek	4	3	3	20/10	3	25	0.12
Plantago patagonica	NM	Apache Creek	1	3	3	25/15	25	25	1
Plantago patagonica	NM	Apache Creek	2	3	3	25/15	24	25	0.96
Plantago patagonica	NM	Apache Creek	3	3	3	25/15	22	25	0.88
Plantago patagonica	NM	Apache Creek	4	3	3	25/15	25	25	1
Plantago patagonica	CO	Delta	1	3	3	20/10	7	25	0.28
Plantago patagonica	CO	Delta	2	3	3	20/10	9	22	0.41
Plantago patagonica	CO	Delta	3	3	3	20/10	11	25	0.44
Plantago patagonica	CO	Delta	4	3	3	20/10	9	25	0.36
Plantago patagonica	CO	Delta	1	3	3	25/15	14	25	0.56
Plantago patagonica	CO	Delta	2	3	3	25/15	12	25	0.48
Plantago patagonica	CO	Delta	3	3	3	25/15	14	25	0.56
Plantago patagonica	CO	Delta	4	3	3	25/15	15	25	0.58
Sphaeralcea parvifolia	AZ	Winona	1	3	3	20/10	8	20	0.4
Sphaeralcea parvifolia	AZ	Winona	2	3	3	20/10	9	21	0.43
Sphaeralcea parvifolia	AZ	Winona	3	3	3	20/10	8	20	0.4
Sphaeralcea parvifolia	AZ	Winona	4	3	3	20/10	6	22	0.27
Sphaeralcea parvifolia	AZ	Winona	1	3	3	25/15	13	21	0.62
Sphaeralcea parvifolia	AZ	Winona	2	3	3	25/15	11	18	0.61
Sphaeralcea parvifolia	AZ	Winona	3	3	3	25/15	11	23	0.48
Sphaeralcea parvifolia	AZ	Winona	4	3	3	25/15	14	22	0.64
Sphaeralcea parvifolia	UT	Grand	1	3	3	20/10	14	21	0.67
Sphaeralcea parvifolia	UT	Grand	2	3	3	20/10	9	23	0.39
Sphaeralcea parvifolia	UT	Grand	3	3	3	20/10	7	21	0.33
Sphaeralcea parvifolia	UT	Grand	4	3	3	20/10	10	21	0.48
Sphaeralcea parvifolia	UT	Grand	1	3	3	25/15	8	20	0.4
Sphaeralcea parvifolia	UT	Grand	2	3	3	25/15	14	21	0.67
Sphaeralcea parvifolia	UT	Grand	3	3	3	25/15	5	18	0.28
Sphaeralcea parvifolia	UT	Grand	4	3	3	25/15	12	21	0.57
Cleome serrulata	UT	San Juan	1	3	30	20/10	0	25	0
Cleome serrulata	UT	San Juan	2	3	30	20/10	0	25	0
Cleome serrulata	UT	San Juan	3	3	30	20/10	0	25	0
Cleome serrulata	UT	San Juan	4	3	30	20/10	0	25	0
Cleome serrulata	UT	San Juan	1	3	30	25/15	0	25	0
Cleome serrulata	UT	San Juan	2	3	30	25/15	0	25	0
Cleome serrulata	UT	San Juan	3	3	30	25/15	0	25	0
Cleome serrulata	UT	San Juan	4	3	30	25/15	0	25	0
Cleome serrulata	AZ	Flagstaff	1	3	30	20/10	0	25	0
Cleome serrulata	AZ	Flagstaff	2	3	30	20/10	0	25	0
Cleome serrulata	AZ	Flagstaff	3	3	30	20/10	0	25	0
Cleome serrulata	AZ	Flagstaff	4	3	30	20/10	0	25	0
Cleome serrulata	AZ	Flagstaff	1	3	30	25/15	0	25	0
Cleome serrulata	AZ	Flagstaff	2	3	30	25/15	0	25	0
Cleome serrulata	AZ	Flagstaff	3	3	30	25/15	0	25	0
Cleome serrulata	AZ	Flagstaff	4	3	30	25/15	0	25	0
Cleome serrulata	NM	Fence Lake	1	3	30	20/10	0	25	0
Cleome serrulata	NM	Fence Lake	2	3	30	20/10	0	25	0
Cleome serrulata	NM	Fence Lake	3	3	30	20/10	0	25	0
Cleome serrulata	NM	Fence Lake	4	3	30	20/10	0	24	0
Cleome serrulata	NM	Fence Lake	1	3	30	25/15	0	25	0
Cleome serrulata	NM	Fence Lake	2	3	30	25/15	0	25	0
Cleome serrulata	NM	Fence Lake	3	3	30	25/15	0	25	0
Cleome serrulata	NM	Fence Lake	4	3	30	25/15	0	25	0
Heliomeris multiflora	AZ	Flagstaff	1	3	30	20/10	5	17	0.29
Heliomeris multiflora	AZ	Flagstaff	2	3	30	20/10	4	21	0.19
Heliomeris multiflora	AZ	Flagstaff	3	3	30	20/10	4	19	0.21
Heliomeris multiflora	AZ	Flagstaff	4	3	30	20/10	4	21	0.19
Heliomeris multiflora	AZ	Flagstaff	1	3	30	25/15	17	23	0.74
Heliomeris multiflora	AZ	Flagstaff	2	3	30	25/15	7	15	0.47
Heliomeris multiflora	AZ	Flagstaff	3	3	30	25/15	9	17	0.53
Heliomeris multiflora	AZ	Flagstaff	4	3	30	25/15	10	14	0.71
Heliomeris multiflora	CO	Ouray	1	3	30	20/10	0	21	0
Heliomeris multiflora	CO	Ouray	2	3	30	20/10	0	23	0
Heliomeris multiflora	CO	Ouray	3	3	30	20/10	0	21	0
Heliomeris multiflora	CO	Ouray	4	3	30	20/10	2	23	0.09
Heliomeris multiflora	CO	Ouray	1	3	30	25/15	1	23	0.04
Heliomeris multiflora	CO	Ouray	2	3	30	25/15	1	22	0.05
Heliomeris multiflora	CO	Ouray	3	3	30	25/15	0	21	0
Heliomeris multiflora	CO	Ouray	4	3	30	25/15	0	24	0
Heliomeris multiflora	NM	Organ	1	3	30	20/10	23	25	0.92
Heliomeris multiflora	NM	Organ	2	3	30	20/10	17	21	0.81
Heliomeris multiflora	NM	Organ	3	3	30	20/10	18	21	0.86
Heliomeris multiflora	NM	Organ	4	3	30	20/10	22	25	0.88
Heliomeris multiflora	NM	Organ	1	3	30	25/15	22	24	0.92
Heliomeris multiflora	NM	Organ	2	3	30	25/15	22	22	1
Heliomeris multiflora	NM	Organ	3	3	30	25/15	19	21	0.9
Heliomeris multiflora	NM	Organ	4	3	30	25/15	19	19	1
Heterotheca villosa	UT	Rio Mesa	1	3	30	20/10	18	18	1
Heterotheca villosa	UT	Rio Mesa	2	3	30	20/10	19	19	1
Heterotheca villosa	UT	Rio Mesa	3	3	30	20/10	20	20	1
Heterotheca villosa	UT	Rio Mesa	4	3	30	20/10	21	21	1
Heterotheca villosa	UT	Rio Mesa	1	3	30	25/15	19	20	0.95
Heterotheca villosa	UT	Rio Mesa	2	3	30	25/15	20	22	0.91
Heterotheca villosa	UT	Rio Mesa	3	3	30	25/15	19	19	1
Heterotheca villosa	UT	Rio Mesa	4	3	30	25/15	17	19	0.89
Heterotheca villosa	AZ	Flagstaff	1	3	30	20/10	23	23	1
Heterotheca villosa	AZ	Flagstaff	2	3	30	20/10	20	20	1
Heterotheca villosa	AZ	Flagstaff	3	3	30	20/10	20	20	1
Heterotheca villosa	AZ	Flagstaff	4	3	30	20/10	22	23	0.96
Heterotheca villosa	AZ	Flagstaff	1	3	30	25/15	18	21	0.86
Heterotheca villosa	AZ	Flagstaff	2	3	30	25/15	18	22	0.82
Heterotheca villosa	AZ	Flagstaff	3	3	30	25/15	18	20	0.9
Heterotheca villosa	AZ	Flagstaff	4	3	30	25/15	18	18	1
Heterotheca villosa	NM	Salinas	1	3	30	20/10	15	15	1
Heterotheca villosa	NM	Salinas	2	3	30	20/10	8	8	1
Heterotheca villosa	NM	Salinas	3	3	30	20/10	15	15	1
Heterotheca villosa	NM	Salinas	4	3	30	20/10	13	13	1
Heterotheca villosa	NM	Salinas	1	3	30	25/15	13	14	0.93
Heterotheca villosa	NM	Salinas	2	3	30	25/15	14	14	1
Heterotheca villosa	NM	Salinas	3	3	30	25/15	9	9	1
Heterotheca villosa	NM	Salinas	4	3	30	25/15	10	12	0.83
Machaeranthera canescens	UT1	San Juan	1	3	30	20/10	14	23	0.61
Machaeranthera canescens	UT1	San Juan	2	3	30	20/10	18	24	0.75
Machaeranthera canescens	UT1	San Juan	3	3	30	20/10	7	25	0.28
Machaeranthera canescens	UT1	San Juan	4	3	30	20/10	19	20	0.95
Machaeranthera canescens	UT1	San Juan	1	3	30	25/15	11	14	0.79
Machaeranthera canescens	UT1	San Juan	2	3	30	25/15	17	18	0.94
Machaeranthera canescens	UT1	San Juan	3	3	30	25/15	18	20	0.9
Machaeranthera canescens	UT1	San Juan	4	3	30	25/15	13	15	0.87
Machaeranthera canescens	UT2	Escalante	1	3	30	20/10	17	17	1
Machaeranthera canescens	UT2	Escalante	2	3	30	20/10	17	22	0.77
Machaeranthera canescens	UT2	Escalante	3	3	30	20/10	15	20	0.75
Machaeranthera canescens	UT2	Escalante	4	3	30	20/10	18	24	0.75
Machaeranthera canescens	UT2	Escalante	1	3	30	25/15	16	23	0.7
Machaeranthera canescens	UT2	Escalante	2	3	30	25/15	17	25	0.65
Machaeranthera canescens	UT2	Escalante	3	3	30	25/15	15	22	0.68
Machaeranthera canescens	UT2	Escalante	4	3	30	25/15	12	24	0.5
Machaeranthera canescens	AZ	Flagstaff	1	3	30	20/10	15	16	0.94
Machaeranthera canescens	AZ	Flagstaff	2	3	30	20/10	16	19	0.84
Machaeranthera canescens	AZ	Flagstaff	3	3	30	20/10	16	16	1
Machaeranthera canescens	AZ	Flagstaff	4	3	30	20/10	14	15	0.93
Machaeranthera canescens	AZ	Flagstaff	1	3	30	25/15	18	21	0.86
Machaeranthera canescens	AZ	Flagstaff	2	3	30	25/15	14	21	0.67
Machaeranthera canescens	AZ	Flagstaff	3	3	30	25/15	12	20	0.6
Machaeranthera canescens	AZ	Flagstaff	4	3	30	25/15	14	23	0.61
Machaeranthera canescens	NM	Mogollon	1	3	30	20/10	15	15	1
Machaeranthera canescens	NM	Mogollon	2	3	30	20/10	16	17	0.94
Machaeranthera canescens	NM	Mogollon	3	3	30	20/10	19	21	0.9
Machaeranthera canescens	NM	Mogollon	4	3	30	20/10	16	19	0.84
Machaeranthera canescens	NM	Mogollon	1	3	30	25/15	12	13	0.92
Machaeranthera canescens	NM	Mogollon	2	3	30	25/15	19	24	0.79
Machaeranthera canescens	NM	Mogollon	3	3	30	25/15	13	19	0.68
Machaeranthera canescens	NM	Mogollon	4	3	30	25/15	16	18	0.89
Machaeranthera tanacetifolia	UT1	Grand	1	3	30	20/10	15	17	0.88
Machaeranthera tanacetifolia	UT1	Grand	2	3	30	20/10	18	20	0.9
Machaeranthera tanacetifolia	UT1	Grand	3	3	30	20/10	18	19	0.95
Machaeranthera tanacetifolia	UT1	Grand	4	3	30	20/10	13	15	0.87
Machaeranthera tanacetifolia	UT1	Grand	1	3	30	25/15	17	19	0.89
Machaeranthera tanacetifolia	UT1	Grand	2	3	30	25/15	13	16	0.81
Machaeranthera tanacetifolia	UT1	Grand	3	3	30	25/15	16	19	0.84
Machaeranthera tanacetifolia	UT1	Grand	4	3	30	25/15	17	20	0.85
Machaeranthera tanacetifolia	UT2	Garfield	1	3	30	20/10	4	14	0.29
Machaeranthera tanacetifolia	UT2	Garfield	2	3	30	20/10	8	19	0.42
Machaeranthera tanacetifolia	UT2	Garfield	3	3	30	20/10	9	14	0.64
Machaeranthera tanacetifolia	UT2	Garfield	4	3	30	20/10	13	20	0.65
Machaeranthera tanacetifolia	UT2	Garfield	1	3	30	25/15	7	13	0.54
Machaeranthera tanacetifolia	UT2	Garfield	2	3	30	25/15	8	12	0.67
Machaeranthera tanacetifolia	UT2	Garfield	3	3	30	25/15	7	17	0.41
Machaeranthera tanacetifolia	UT2	Garfield	4	3	30	25/15	4	7	0.57
Machaeranthera tanacetifolia	NM1	Pleasanton	1	3	30	20/10	10	18	0.56
Machaeranthera tanacetifolia	NM1	Pleasanton	2	3	30	20/10	12	21	0.57
Machaeranthera tanacetifolia	NM1	Pleasanton	3	3	30	20/10	8	15	0.53
Machaeranthera tanacetifolia	NM1	Pleasanton	4	3	30	20/10	11	19	0.58
Machaeranthera tanacetifolia	NM1	Pleasanton	1	3	30	25/15	4	20	0.2
Machaeranthera tanacetifolia	NM1	Pleasanton	2	3	30	25/15	4	20	0.2
Machaeranthera tanacetifolia	NM1	Pleasanton	3	3	30	25/15	2	22	0.09
Machaeranthera tanacetifolia	NM1	Pleasanton	4	3	30	25/15	2	20	0.1
Machaeranthera tanacetifolia	NM2	Las Cruces	1	3	30	20/10	21	23	0.91
Machaeranthera tanacetifolia	NM2	Las Cruces	2	3	30	20/10	22	22	1
Machaeranthera tanacetifolia	NM2	Las Cruces	3	3	30	20/10	21	21	1
Machaeranthera tanacetifolia	NM2	Las Cruces	4	3	30	20/10	23	23	1
Machaeranthera tanacetifolia	NM2	Las Cruces	1	3	30	25/15	20	25	0.8
Machaeranthera tanacetifolia	NM2	Las Cruces	2	3	30	25/15	18	22	0.82
Machaeranthera tanacetifolia	NM2	Las Cruces	3	3	30	25/15	19	21	0.9
Machaeranthera tanacetifolia	NM2	Las Cruces	4	3	30	25/15	21	24	0.88
Packera multilobata	UT	Arch Rock	1	3	30	20/10	24	25	0.96
Packera multilobata	UT	Arch Rock	2	3	30	20/10	23	23	1
Packera multilobata	UT	Arch Rock	3	3	30	20/10	20	20	1
Packera multilobata	UT	Arch Rock	4	3	30	20/10	23	24	0.96
Packera multilobata	UT	Arch Rock	1	3	30	25/15	22	22	1
Packera multilobata	UT	Arch Rock	2	3	30	25/15	19	19	1
Packera multilobata	UT	Arch Rock	3	3	30	25/15	22	22	1
Packera multilobata	UT	Arch Rock	4	3	30	25/15	21	21	1
Packera multilobata	AZ	Griffiths	1	3	30	20/10	20	20	1
Packera multilobata	AZ	Griffiths	2	3	30	20/10	18	19	0.95
Packera multilobata	AZ	Griffiths	3	3	30	20/10	21	21	1
Packera multilobata	AZ	Griffiths	4	3	30	20/10	19	21	0.9
Packera multilobata	AZ	Griffiths	1	3	30	25/15	18	19	0.95
Packera multilobata	AZ	Griffiths	2	3	30	25/15	23	23	1
Packera multilobata	AZ	Griffiths	3	3	30	25/15	23	24	0.96
Packera multilobata	AZ	Griffiths	4	3	30	25/15	18	24	0.75
Penstemon comarrhenus	UT1	Kane	1	3	30	20/10	8	19	0.42
Penstemon comarrhenus	UT1	Kane	2	3	30	20/10	6	24	0.25
Penstemon comarrhenus	UT1	Kane	3	3	30	20/10	14	25	0.56
Penstemon comarrhenus	UT1	Kane	4	3	30	20/10	12	24	0.5
Penstemon comarrhenus	UT1	Kane	1	3	30	25/15	5	25	0.2
Penstemon comarrhenus	UT1	Kane	2	3	30	25/15	5	25	0.2
Penstemon comarrhenus	UT1	Kane	3	3	30	25/15	4	25	0.16
Penstemon comarrhenus	UT1	Kane	4	3	30	25/15	5	25	0.2
Penstemon comarrhenus	UT2	San Juan	1	3	30	20/10	8	24	0.33
Penstemon comarrhenus	UT2	San Juan	2	3	30	20/10	8	25	0.32
Penstemon comarrhenus	UT2	San Juan	3	3	30	20/10	7	24	0.29
Penstemon comarrhenus	UT2	San Juan	4	3	30	20/10	10	24	0.42
Penstemon comarrhenus	UT2	San Juan	1	3	30	25/15	5	24	0.21
Penstemon comarrhenus	UT2	San Juan	2	3	30	25/15	7	23	0.3
Penstemon comarrhenus	UT2	San Juan	3	3	30	25/15	3	24	0.13
Penstemon comarrhenus	UT2	San Juan	4	3	30	25/15	2	24	0.08
Plantago patagonica	UT	Grand	1	3	30	20/10	0	25	0
Plantago patagonica	UT	Grand	2	3	30	20/10	1	25	0.04
Plantago patagonica	UT	Grand	3	3	30	20/10	0	25	0
Plantago patagonica	UT	Grand	4	3	30	20/10	0	25	0
Plantago patagonica	UT	Grand	1	3	30	25/15	1	25	0.04
Plantago patagonica	UT	Grand	2	3	30	25/15	0	25	0
Plantago patagonica	UT	Grand	3	3	30	25/15	4	25	0.16
Plantago patagonica	UT	Grand	4	3	30	25/15	0	25	0
Plantago patagonica	AZ	Flagstaff	1	3	30	20/10	5	25	0.19
Plantago patagonica	AZ	Flagstaff	2	3	30	20/10	2	25	0.08
Plantago patagonica	AZ	Flagstaff	3	3	30	20/10	6	25	0.24
Plantago patagonica	AZ	Flagstaff	4	3	30	20/10	3	25	0.12
Plantago patagonica	AZ	Flagstaff	1	3	30	25/15	11	25	0.44
Plantago patagonica	AZ	Flagstaff	2	3	30	25/15	13	25	0.52
Plantago patagonica	AZ	Flagstaff	3	3	30	25/15	10	25	0.4
Plantago patagonica	AZ	Flagstaff	4	3	30	25/15	15	25	0.6
Plantago patagonica	NM	Apache Creek	1	3	30	20/10	6	25	0.24
Plantago patagonica	NM	Apache Creek	2	3	30	20/10	2	25	0.08
Plantago patagonica	NM	Apache Creek	3	3	30	20/10	2	25	0.08
Plantago patagonica	NM	Apache Creek	4	3	30	20/10	3	25	0.12
Plantago patagonica	NM	Apache Creek	1	3	30	25/15	22	25	0.88
Plantago patagonica	NM	Apache Creek	2	3	30	25/15	16	25	0.64
Plantago patagonica	NM	Apache Creek	3	3	30	25/15	22	25	0.88
Plantago patagonica	NM	Apache Creek	4	3	30	25/15	24	25	0.92
Plantago patagonica	CO	Delta	1	3	30	20/10	18	25	0.69
Plantago patagonica	CO	Delta	2	3	30	20/10	14	25	0.56
Plantago patagonica	CO	Delta	3	3	30	20/10	14	25	0.56
Plantago patagonica	CO	Delta	4	3	30	20/10	10	25	0.4
Plantago patagonica	CO	Delta	1	3	30	25/15	16	25	0.64
Plantago patagonica	CO	Delta	2	3	30	25/15	10	25	0.4
Plantago patagonica	CO	Delta	3	3	30	25/15	8	25	0.32
Plantago patagonica	CO	Delta	4	3	30	25/15	12	25	0.48
Sphaeralcea parvifolia	AZ	Winona	1	3	30	20/10	14	22	0.64
Sphaeralcea parvifolia	AZ	Winona	2	3	30	20/10	11	19	0.58
Sphaeralcea parvifolia	AZ	Winona	3	3	30	20/10	12	16	0.75
Sphaeralcea parvifolia	AZ	Winona	4	3	30	20/10	15	20	0.75
Sphaeralcea parvifolia	AZ	Winona	1	3	30	25/15	15	22	0.68
Sphaeralcea parvifolia	AZ	Winona	2	3	30	25/15	19	23	0.83
Sphaeralcea parvifolia	AZ	Winona	3	3	30	25/15	12	21	0.57
Sphaeralcea parvifolia	AZ	Winona	4	3	30	25/15	17	23	0.74
Sphaeralcea parvifolia	UT	Grand	1	3	30	20/10	10	20	0.5
Sphaeralcea parvifolia	UT	Grand	2	3	30	20/10	7	16	0.44
Sphaeralcea parvifolia	UT	Grand	3	3	30	20/10	6	18	0.33
Sphaeralcea parvifolia	UT	Grand	4	3	30	20/10	11	23	0.48
Sphaeralcea parvifolia	UT	Grand	1	3	30	25/15	15	22	0.68
Sphaeralcea parvifolia	UT	Grand	2	3	30	25/15	8	17	0.47
Sphaeralcea parvifolia	UT	Grand	3	3	30	25/15	11	16	0.69
Sphaeralcea parvifolia	UT	Grand	4	3	30	25/15	13	18	0.72
Cleome serrulata	UT	San Juan	1	0	NS	20/10	0	25	0
Cleome serrulata	UT	San Juan	2	0	NS	20/10	0	25	0
Cleome serrulata	UT	San Juan	3	0	NS	20/10	0	25	0
Cleome serrulata	UT	San Juan	4	0	NS	20/10	0	25	0
Cleome serrulata	UT	San Juan	1	0	NS	25/15	0	25	0
Cleome serrulata	UT	San Juan	2	0	NS	25/15	0	25	0
Cleome serrulata	UT	San Juan	3	0	NS	25/15	0	25	0
Cleome serrulata	UT	San Juan	4	0	NS	25/15	0	25	0
Cleome serrulata	AZ	Flagstaff	1	0	NS	20/10	0	25	0
Cleome serrulata	AZ	Flagstaff	2	0	NS	20/10	0	25	0
Cleome serrulata	AZ	Flagstaff	3	0	NS	20/10	0	25	0
Cleome serrulata	AZ	Flagstaff	4	0	NS	20/10	0	25	0
Cleome serrulata	AZ	Flagstaff	1	0	NS	25/15	0	25	0
Cleome serrulata	AZ	Flagstaff	2	0	NS	25/15	0	25	0
Cleome serrulata	AZ	Flagstaff	3	0	NS	25/15	0	25	0
Cleome serrulata	AZ	Flagstaff	4	0	NS	25/15	0	25	0
Cleome serrulata	NM	Fence Lake	1	0	NS	20/10	0	25	0
Cleome serrulata	NM	Fence Lake	2	0	NS	20/10	0	25	0
Cleome serrulata	NM	Fence Lake	3	0	NS	20/10	0	25	0
Cleome serrulata	NM	Fence Lake	4	0	NS	20/10	0	25	0
Cleome serrulata	NM	Fence Lake	1	0	NS	25/15	0	25	0
Cleome serrulata	NM	Fence Lake	2	0	NS	25/15	0	25	0
Cleome serrulata	NM	Fence Lake	3	0	NS	25/15	0	25	0
Cleome serrulata	NM	Fence Lake	4	0	NS	25/15	0	25	0
Heliomeris multiflora	AZ	Flagstaff	1	0	NS	20/10	1	25	0.04
Heliomeris multiflora	AZ	Flagstaff	2	0	NS	20/10	3	23	0.13
Heliomeris multiflora	AZ	Flagstaff	3	0	NS	20/10	1	22	0.05
Heliomeris multiflora	AZ	Flagstaff	4	0	NS	20/10	4	20	0.2
Heliomeris multiflora	AZ	Flagstaff	1	0	NS	25/15	4	19	0.21
Heliomeris multiflora	AZ	Flagstaff	2	0	NS	25/15	13	17	0.76
Heliomeris multiflora	AZ	Flagstaff	3	0	NS	25/15	9	20	0.45
Heliomeris multiflora	AZ	Flagstaff	4	0	NS	25/15	4	16	0.25
Heliomeris multiflora	CO	Ouray	1	0	NS	20/10	5	25	0.2
Heliomeris multiflora	CO	Ouray	2	0	NS	20/10	5	23	0.22
Heliomeris multiflora	CO	Ouray	3	0	NS	20/10	8	25	0.32
Heliomeris multiflora	CO	Ouray	4	0	NS	20/10	6	25	0.24
Heliomeris multiflora	CO	Ouray	1	0	NS	25/15	4	25	0.16
Heliomeris multiflora	CO	Ouray	2	0	NS	25/15	4	24	0.17
Heliomeris multiflora	CO	Ouray	3	0	NS	25/15	3	21	0.14
Heliomeris multiflora	CO	Ouray	4	0	NS	25/15	4	24	0.17
Heliomeris multiflora	NM	Organ	1	0	NS	20/10	22	25	0.88
Heliomeris multiflora	NM	Organ	2	0	NS	20/10	22	24	0.92
Heliomeris multiflora	NM	Organ	3	0	NS	20/10	21	23	0.91
Heliomeris multiflora	NM	Organ	4	0	NS	20/10	20	21	0.95
Heliomeris multiflora	NM	Organ	1	0	NS	25/15	24	24	1
Heliomeris multiflora	NM	Organ	2	0	NS	25/15	22	23	0.96
Heliomeris multiflora	NM	Organ	3	0	NS	25/15	22	22	1
Heliomeris multiflora	NM	Organ	4	0	NS	25/15	24	24	1
Heterotheca villosa	UT	Rio Mesa	1	0	NS	20/10	22	25	0.88
Heterotheca villosa	UT	Rio Mesa	2	0	NS	20/10	21	22	0.95
Heterotheca villosa	UT	Rio Mesa	3	0	NS	20/10	22	23	0.96
Heterotheca villosa	UT	Rio Mesa	4	0	NS	20/10	22	23	0.96
Heterotheca villosa	UT	Rio Mesa	1	0	NS	25/15	20	20	1
Heterotheca villosa	UT	Rio Mesa	2	0	NS	25/15	19	20	0.95
Heterotheca villosa	UT	Rio Mesa	3	0	NS	25/15	18	19	0.95
Heterotheca villosa	UT	Rio Mesa	4	0	NS	25/15	21	22	0.95
Heterotheca villosa	AZ	Flagstaff	1	0	NS	20/10	16	18	0.89
Heterotheca villosa	AZ	Flagstaff	2	0	NS	20/10	16	19	0.84
Heterotheca villosa	AZ	Flagstaff	3	0	NS	20/10	21	21	1
Heterotheca villosa	AZ	Flagstaff	4	0	NS	20/10	18	20	0.9
Heterotheca villosa	AZ	Flagstaff	1	0	NS	25/15	21	21	1
Heterotheca villosa	AZ	Flagstaff	2	0	NS	25/15	20	20	1
Heterotheca villosa	AZ	Flagstaff	3	0	NS	25/15	18	20	0.9
Heterotheca villosa	AZ	Flagstaff	4	0	NS	25/15	13	17	0.76
Heterotheca villosa	NM	Salinas	1	0	NS	20/10	9	9	1
Heterotheca villosa	NM	Salinas	2	0	NS	20/10	10	10	1
Heterotheca villosa	NM	Salinas	3	0	NS	20/10	7	8	0.88
Heterotheca villosa	NM	Salinas	4	0	NS	20/10	6	6	1
Heterotheca villosa	NM	Salinas	1	0	NS	25/15	10	11	0.91
Heterotheca villosa	NM	Salinas	2	0	NS	25/15	8	8	1
Heterotheca villosa	NM	Salinas	3	0	NS	25/15	10	10	1
Heterotheca villosa	NM	Salinas	4	0	NS	25/15	10	10	1
Machaeranthera canescens	UT1	San Juan	1	0	NS	20/10	15	22	0.68
Machaeranthera canescens	UT1	San Juan	2	0	NS	20/10	11	23	0.48
Machaeranthera canescens	UT1	San Juan	3	0	NS	20/10	18	24	0.75
Machaeranthera canescens	UT1	San Juan	4	0	NS	20/10	17	21	0.81
Machaeranthera canescens	UT1	San Juan	1	0	NS	25/15	23	24	0.96
Machaeranthera canescens	UT1	San Juan	2	0	NS	25/15	22	23	0.96
Machaeranthera canescens	UT1	San Juan	3	0	NS	25/15	24	24	1
Machaeranthera canescens	UT1	San Juan	4	0	NS	25/15	21	23	0.91
Machaeranthera canescens	UT2	Escalante	1	0	NS	20/10	18	20	0.9
Machaeranthera canescens	UT2	Escalante	2	0	NS	20/10	14	25	0.54
Machaeranthera canescens	UT2	Escalante	3	0	NS	20/10	21	24	0.88
Machaeranthera canescens	UT2	Escalante	4	0	NS	20/10	18	18	1
Machaeranthera canescens	UT2	Escalante	1	0	NS	25/15	15	25	0.6
Machaeranthera canescens	UT2	Escalante	2	0	NS	25/15	21	23	0.91
Machaeranthera canescens	UT2	Escalante	3	0	NS	25/15	13	20	0.65
Machaeranthera canescens	UT2	Escalante	4	0	NS	25/15	17	22	0.77
Machaeranthera canescens	AZ	Flagstaff	1	0	NS	20/10	19	21	0.9
Machaeranthera canescens	AZ	Flagstaff	2	0	NS	20/10	18	19	0.95
Machaeranthera canescens	AZ	Flagstaff	3	0	NS	20/10	17	23	0.74
Machaeranthera canescens	AZ	Flagstaff	4	0	NS	20/10	12	16	0.75
Machaeranthera canescens	AZ	Flagstaff	1	0	NS	25/15	18	22	0.82
Machaeranthera canescens	AZ	Flagstaff	2	0	NS	25/15	19	24	0.79
Machaeranthera canescens	AZ	Flagstaff	3	0	NS	25/15	21	22	0.95
Machaeranthera canescens	AZ	Flagstaff	4	0	NS	25/15	17	21	0.81
Machaeranthera canescens	NM	Mogollon	1	0	NS	20/10	24	24	1
Machaeranthera canescens	NM	Mogollon	2	0	NS	20/10	24	24	1
Machaeranthera canescens	NM	Mogollon	3	0	NS	20/10	22	22	1
Machaeranthera canescens	NM	Mogollon	4	0	NS	20/10	25	25	1
Machaeranthera canescens	NM	Mogollon	1	0	NS	25/15	22	23	0.96
Machaeranthera canescens	NM	Mogollon	2	0	NS	25/15	24	24	1
Machaeranthera canescens	NM	Mogollon	3	0	NS	25/15	23	23	1
Machaeranthera canescens	NM	Mogollon	4	0	NS	25/15	21	21	1
Machaeranthera tanacetifolia	UT1	Grand	1	0	NS	20/10	14	21	0.67
Machaeranthera tanacetifolia	UT1	Grand	2	0	NS	20/10	17	21	0.81
Machaeranthera tanacetifolia	UT1	Grand	3	0	NS	20/10	16	25	0.64
Machaeranthera tanacetifolia	UT1	Grand	4	0	NS	20/10	21	25	0.84
Machaeranthera tanacetifolia	UT1	Grand	1	0	NS	25/15	21	22	0.95
Machaeranthera tanacetifolia	UT1	Grand	2	0	NS	25/15	19	20	0.95
Machaeranthera tanacetifolia	UT1	Grand	3	0	NS	25/15	20	24	0.83
Machaeranthera tanacetifolia	UT1	Grand	4	0	NS	25/15	20	24	0.83
Machaeranthera tanacetifolia	UT2	Garfield	1	0	NS	20/10	11	19	0.58
Machaeranthera tanacetifolia	UT2	Garfield	2	0	NS	20/10	13	17	0.76
Machaeranthera tanacetifolia	UT2	Garfield	3	0	NS	20/10	20	22	0.91
Machaeranthera tanacetifolia	UT2	Garfield	4	0	NS	20/10	16	21	0.76
Machaeranthera tanacetifolia	UT2	Garfield	1	0	NS	25/15	15	16	0.94
Machaeranthera tanacetifolia	UT2	Garfield	2	0	NS	25/15	20	20	1
Machaeranthera tanacetifolia	UT2	Garfield	3	0	NS	25/15	17	17	1
Machaeranthera tanacetifolia	UT2	Garfield	4	0	NS	25/15	13	17	0.76
Machaeranthera tanacetifolia	NM1	Pleasanton	1	0	NS	20/10	16	24	0.67
Machaeranthera tanacetifolia	NM1	Pleasanton	2	0	NS	20/10	20	23	0.87
Machaeranthera tanacetifolia	NM1	Pleasanton	3	0	NS	20/10	13	22	0.59
Machaeranthera tanacetifolia	NM1	Pleasanton	4	0	NS	20/10	16	24	0.67
Machaeranthera tanacetifolia	NM1	Pleasanton	1	0	NS	25/15	13	20	0.65
Machaeranthera tanacetifolia	NM1	Pleasanton	2	0	NS	25/15	10	15	0.67
Machaeranthera tanacetifolia	NM1	Pleasanton	3	0	NS	25/15	16	24	0.67
Machaeranthera tanacetifolia	NM1	Pleasanton	4	0	NS	25/15	14	22	0.64
Machaeranthera tanacetifolia	NM2	Las Cruces	1	0	NS	20/10	24	25	0.96
Machaeranthera tanacetifolia	NM2	Las Cruces	2	0	NS	20/10	23	23	1
Machaeranthera tanacetifolia	NM2	Las Cruces	3	0	NS	20/10	24	25	0.96
Machaeranthera tanacetifolia	NM2	Las Cruces	4	0	NS	20/10	23	23	1
Machaeranthera tanacetifolia	NM2	Las Cruces	1	0	NS	25/15	19	23	0.83
Machaeranthera tanacetifolia	NM2	Las Cruces	2	0	NS	25/15	25	25	1
Machaeranthera tanacetifolia	NM2	Las Cruces	3	0	NS	25/15	22	25	0.88
Machaeranthera tanacetifolia	NM2	Las Cruces	4	0	NS	25/15	15	16	0.94
Packera multilobata	UT	Arch Rock	1	0	NS	20/10	25	25	1
Packera multilobata	UT	Arch Rock	2	0	NS	20/10	23	23	1
Packera multilobata	UT	Arch Rock	3	0	NS	20/10	21	24	0.88
Packera multilobata	UT	Arch Rock	4	0	NS	20/10	24	24	1
Packera multilobata	UT	Arch Rock	1	0	NS	25/15	20	21	0.95
Packera multilobata	UT	Arch Rock	2	0	NS	25/15	25	25	1
Packera multilobata	UT	Arch Rock	3	0	NS	25/15	24	24	1
Packera multilobata	UT	Arch Rock	4	0	NS	25/15	19	19	1
Packera multilobata	AZ	Griffiths	1	0	NS	20/10	18	18	1
Packera multilobata	AZ	Griffiths	2	0	NS	20/10	21	22	0.95
Packera multilobata	AZ	Griffiths	3	0	NS	20/10	20	20	1
Packera multilobata	AZ	Griffiths	4	0	NS	20/10	21	22	0.95
Packera multilobata	AZ	Griffiths	1	0	NS	25/15	21	21	1
Packera multilobata	AZ	Griffiths	2	0	NS	25/15	23	25	0.92
Packera multilobata	AZ	Griffiths	3	0	NS	25/15	24	24	1
Packera multilobata	AZ	Griffiths	4	0	NS	25/15	25	25	1
Penstemon comarrhenus	UT1	Kane	1	0	NS	20/10	2	25	0.08
Penstemon comarrhenus	UT1	Kane	2	0	NS	20/10	4	24	0.17
Penstemon comarrhenus	UT1	Kane	3	0	NS	20/10	1	25	0.04
Penstemon comarrhenus	UT1	Kane	4	0	NS	20/10	3	23	0.13
Penstemon comarrhenus	UT1	Kane	1	0	NS	25/15	7	25	0.28
Penstemon comarrhenus	UT1	Kane	2	0	NS	25/15	13	24	0.54
Penstemon comarrhenus	UT1	Kane	3	0	NS	25/15	3	23	0.13
Penstemon comarrhenus	UT1	Kane	4	0	NS	25/15	8	24	0.33
Penstemon comarrhenus	UT2	San Juan	1	0	NS	20/10	1	25	0.04
Penstemon comarrhenus	UT2	San Juan	2	0	NS	20/10	1	25	0.04
Penstemon comarrhenus	UT2	San Juan	3	0	NS	20/10	0	25	0
Penstemon comarrhenus	UT2	San Juan	4	0	NS	20/10	0	25	0
Penstemon comarrhenus	UT2	San Juan	1	0	NS	25/15	1	25	0.04
Penstemon comarrhenus	UT2	San Juan	2	0	NS	25/15	3	25	0.12
Penstemon comarrhenus	UT2	San Juan	3	0	NS	25/15	5	25	0.2
Penstemon comarrhenus	UT2	San Juan	4	0	NS	25/15	2	24	0.08
Plantago patagonica	UT	Grand	1	0	NS	20/10	4	22	0.18
Plantago patagonica	UT	Grand	2	0	NS	20/10	2	22	0.09
Plantago patagonica	UT	Grand	3	0	NS	20/10	6	25	0.24
Plantago patagonica	UT	Grand	4	0	NS	20/10	6	25	0.24
Plantago patagonica	UT	Grand	1	0	NS	25/15	16	25	0.64
Plantago patagonica	UT	Grand	2	0	NS	25/15	8	25	0.32
Plantago patagonica	UT	Grand	3	0	NS	25/15	13	25	0.52
Plantago patagonica	UT	Grand	4	0	NS	25/15	10	25	0.4
Plantago patagonica	AZ	Flagstaff	1	0	NS	20/10	19	25	0.76
Plantago patagonica	AZ	Flagstaff	2	0	NS	20/10	20	25	0.8
Plantago patagonica	AZ	Flagstaff	3	0	NS	20/10	13	25	0.52
Plantago patagonica	AZ	Flagstaff	4	0	NS	20/10	17	25	0.68
Plantago patagonica	AZ	Flagstaff	1	0	NS	25/15	22	25	0.88
Plantago patagonica	AZ	Flagstaff	2	0	NS	25/15	24	24	1
Plantago patagonica	AZ	Flagstaff	3	0	NS	25/15	25	25	1
Plantago patagonica	AZ	Flagstaff	4	0	NS	25/15	25	25	1
Plantago patagonica	NM	Apache Creek	1	0	NS	20/10	2	25	0.08
Plantago patagonica	NM	Apache Creek	2	0	NS	20/10	0	25	0
Plantago patagonica	NM	Apache Creek	3	0	NS	20/10	10	25	0.4
Plantago patagonica	NM	Apache Creek	4	0	NS	20/10	0	25	0
Plantago patagonica	NM	Apache Creek	1	0	NS	25/15	25	25	1
Plantago patagonica	NM	Apache Creek	2	0	NS	25/15	22	24	0.92
Plantago patagonica	NM	Apache Creek	3	0	NS	25/15	25	25	1
Plantago patagonica	NM	Apache Creek	4	0	NS	25/15	24	25	0.96
Plantago patagonica	CO	Delta	1	0	NS	20/10	16	25	0.64
Plantago patagonica	CO	Delta	2	0	NS	20/10	18	25	0.72
Plantago patagonica	CO	Delta	3	0	NS	20/10	19	25	0.76
Plantago patagonica	CO	Delta	4	0	NS	20/10	16	25	0.64
Plantago patagonica	CO	Delta	1	0	NS	25/15	21	25	0.84
Plantago patagonica	CO	Delta	2	0	NS	25/15	22	25	0.88
Plantago patagonica	CO	Delta	3	0	NS	25/15	22	25	0.88
Plantago patagonica	CO	Delta	4	0	NS	25/15	19	25	0.76
Sphaeralcea parvifolia	AZ	Winona	1	0	NS	20/10	17	18	0.94
Sphaeralcea parvifolia	AZ	Winona	2	0	NS	20/10	11	19	0.58
Sphaeralcea parvifolia	AZ	Winona	3	0	NS	20/10	16	21	0.76
Sphaeralcea parvifolia	AZ	Winona	4	0	NS	20/10	16	23	0.7
Sphaeralcea parvifolia	AZ	Winona	1	0	NS	25/15	18	23	0.78
Sphaeralcea parvifolia	AZ	Winona	2	0	NS	25/15	16	20	0.8
Sphaeralcea parvifolia	AZ	Winona	3	0	NS	25/15	17	22	0.77
Sphaeralcea parvifolia	AZ	Winona	4	0	NS	25/15	16	20	0.8
Sphaeralcea parvifolia	UT	Grand	1	0	NS	20/10	15	23	0.65
Sphaeralcea parvifolia	UT	Grand	2	0	NS	20/10	13	23	0.57
Sphaeralcea parvifolia	UT	Grand	3	0	NS	20/10	14	23	0.61
Sphaeralcea parvifolia	UT	Grand	4	0	NS	20/10	14	16	0.88
Sphaeralcea parvifolia	UT	Grand	1	0	NS	25/15	19	22	0.86
Sphaeralcea parvifolia	UT	Grand	2	0	NS	25/15	21	22	0.95
Sphaeralcea parvifolia	UT	Grand	3	0	NS	25/15	19	22	0.86
Sphaeralcea parvifolia	UT	Grand	4	0	NS	25/15	14	19	0.74
